# Supplementary material for: Muscle hypertrophy induced by myostatin inhibition accelerates degeneration in dysferlinopathy
Source: Hum Mol Genet. 2015 Jul 23;24(20):5711–9. doi: 10.1093/hmg/ddv288 (PMC4581601; doi:10.1093/hmg/ddv288)
Supplement: Supplementary Data [file supp_ddv288_ddv288supp_file.xlsx]

## Sheet: Sheet1
763 genes that were significantly differentially expressed (fold change > 2.0 and P < 0.01) with enriched top biological processes from gene ontology (GO) analysis
wt (WT), Dysf-/- (Dys), F66 (F), F66;Dysf-/- (F6D), and ACVR2B/Fc-injected wt (W2B) and Dysf-/- (Ds2B)
Transcript ID	RefSeq	UniqueGene Symbol (Na32 Feb14)	UniqueGene Title (Na32 Feb14)	Mean (Ds2B)	Mean (Dys)	Mean (F)	Mean (F6D)	Mean (W2B)	Mean (WT)	Grand Sample Class p-value	Dys vs. WT T (p-val)	Dys vs. WT T Log2(FC)	F vs. WT (p-val)	F vs. WT Log2(FC)	F6D vs. WT (p-val)	F6D vs. WT Log2(FC)	W2B vs. WT (p-val)	W2B vs. WT Log2(FC)	Ds2B vs. WT (p-val)	Ds2B vs. WT Log2(FC)	Marked Response to Stress	Response to Stress (order)	Marked Inflammatory Response	Inflammatory Response (order)	Marked Response to Wounding	Response to Wounding (order)	Marked Apoptotic Signaling	Apoptotic Signaling (order)	Marked Serine/Threonine Kinase signaling	Serine-Threonine Kinase Signaling (order)	Marked Tyrosine Kinase signaling	Tyrosine Kinase Signaling (order)	Marked MAPK cascade	MAPK cascade (order)	Marked Blood Vessel	Blood Vessel (order)	Marked Muscle Structure	Muscle Structure (order)	Marked Hemopoiesis	Hemopoiesis (order)	Marked Syncytium Formation	Syncytium Formation (order)	Marked Immune Response	Immune Response (order)	Marked Lymphocyte Activation	Lymphocyte Activation (order)	Marked Myeloid Leukocyte Activation	Myeloid Leukocyte Activation (order)	Marked Myeloid Leukocyte Migration
6777309	NM_017372	Lyz2	lysozyme 2	10.328	9.77819	9.88403	11.8674	8.52572	8.15319	3.10991e-10	0.00116702	1.625	1.86873e-05	1.73084	5.08648e-07	3.71421	0.036839	0.372533	0.000154531	2.17485	Yes	1	No		No		No		No		No		No		No		No		No		No		No		No		No		No
6777310	NM_013590	Lyz1	lysozyme 1	9.2533	9.02386	8.92602	10.4133	7.92806	7.76254	2.1677e-08	0.00486458	1.26132	0.00127808	1.16348	4.02229e-05	2.65076	0.12298	0.165517	0.000134513	1.49075	Yes	2	No		No		No		No		No		No		No		No		No		No		No		No		No		No
7008461	NM_013590	Lyz1	lysozyme 1	8.8466	8.57687	8.62068	9.97977	7.53746	7.51719	2.93366e-08	0.00317012	1.05968	0.000895759	1.10349	1.86743e-05	2.46258	0.907334	0.0202767	0.001285	1.32942	Yes	3	No		No		No		No		No		No		No		No		No		No		No		No		No		No
6957410	NM_020008	Clec7a	C-type lectin domain family 7, member a	5.9536	5.70918	5.30513	7.6499	5.25263	5.04442	2.69215e-11	0.00113669	0.664757	0.0316595	0.260707	2.59255e-06	2.60548	0.0469998	0.208207	0.00179133	0.909177	Yes	4	Yes	1	No		No		No		No		No		No		No		No		No		Yes	41	No		No		No
6849968	NM_010382	H2-Eb1	histocompatibility 2, class II antigen E beta	7.22812	7.11093	6.99855	7.93415	6.90635	6.84939	1.30481e-08	0.00331547	0.261537	0.00347899	0.149163	3.09359e-06	1.08476	0.305703	0.0569633	0.0150533	0.37873	Yes	5	No		No		No		No		No		No		No		No		No		No		Yes	42	No		No		No
6850834	NM_031254	Trem2	triggering receptor expressed on myeloid cells 2	6.91965	6.45791	6.3151	8.54125	6.21924	6.10102	5.86275e-10	0.0333409	0.356887	0.123056	0.214077	6.80645e-06	2.44023	0.312815	0.11822	0.00558726	0.818633	Yes	6	No		No		No		No		No		Yes	7	No		No		Yes	4	No		No		No		No		No
6985924	NM_007806	Cyba	cytochrome b-245, alpha polypeptide	7.05539	6.83886	6.73277	7.96302	6.70994	6.64991	2.3356e-09	0.0141493	0.188953	0.00551781	0.0828633	8.34082e-06	1.31311	0.136827	0.06003	0.0155649	0.405477	Yes	7	Yes	13	No		No		No		No		No		No		No		No		No		No		No		No		No
6839340	NM_007575	Ciita	class II transactivator	6.15606	5.99583	5.7668	7.06839	5.82238	5.75284	1.16854e-09	0.00255345	0.24299	0.778292	0.01396	3.00519e-05	1.31555	0.159451	0.0695402	0.00949477	0.403224	Yes	8	No		No		No		No		No		No		No		No		No		No		No		No		No		No
6983299	NM_024444	Cyp4f18	cytochrome P450, family 4, subfamily f, polypeptide 18	6.27427	5.99573	5.75244	7.37157	5.73512	5.6482	1.84414e-08	0.08091	0.34753	0.505815	0.10424	0.000293759	1.72337	0.64795	0.0869133	0.01201	0.626067	Yes	9	No		Yes	31	No		No		No		No		No		No		No		No		No		No		No		No
6789420	NM_023158	Cxcl16	chemokine (C-X-C motif) ligand 16	6.66373	6.40477	6.0906	8.91463	6.15673	5.73027	3.49034e-09	0.000432473	0.674503	0.0420614	0.36033	6.27874e-07	3.18436	0.0546648	0.426463	0.00970684	0.933463	Yes	10	No		No		No		No		No		No		No		No		No		No		No		No		No		No
6809655	NM_008533	Cd180	CD180 antigen	5.82312	5.54371	5.36898	7.9575	5.17039	4.97196	3.96248e-09	0.0164213	0.571757	0.0263497	0.397023	1.16258e-05	2.98554	0.0476819	0.198437	0.0164189	0.851163	Yes	11	Yes	21	No		No		No		No		No		No		No		No		No		No		Yes	23	No		No
6828741	NM_030888	C1qtnf3	C1q and tumor necrosis factor related protein 3	6.88836	6.79818	6.15255	9.33875	6.12315	6.00048	5.5015e-10	0.00742496	0.797703	0.357382	0.152077	3.21285e-05	3.33827	0.558981	0.12267	0.0155006	0.88788	Yes	12	Yes	2	Yes	28	No		No		No		Yes	3	No		No		No		No		No		No		No		No
6964382	NM_021334	Itgax	integrin alpha X	6.14582	5.86686	5.31043	8.94022	5.45186	5.37563	2.22253e-12	0.017881	0.491227	0.377758	-0.0651999	2.96432e-06	3.56459	0.35598	0.0762302	0.0018086	0.77019	Yes	13	No		No		No		No		No		No		No		No		No		No		No		Yes	7	No		No
6986722	NM_008605	Mmp12	matrix metallopeptidase 12	5.38451	5.2025	4.54581	8.3341	4.55871	4.5891	6.09227e-11	0.0423686	0.613393	0.769168	-0.0432898	5.03948e-06	3.745	0.811692	-0.0303933	0.00571493	0.795403	Yes	14	No		Yes	29	No		No		No		No		No		No		No		No		No		No		No		No
6925835	NM_001033308	Themis2	thymocyte selection associated family member 2	7.00587	6.90407	6.72306	8.2359	6.71236	6.62646	2.80413e-09	0.0203833	0.277603	0.13649	0.0965999	0.000130363	1.60943	0.240937	0.0858998	0.0108394	0.37941	Yes	15	Yes	19	No		No		No		No		No		No		No		No		No		Yes	56	No		No		No
6790294	NM_011337	Ccl3	chemokine (C-C motif) ligand 3	5.66911	5.48227	5.21229	7.65397	5.10845	5.10321	2.06864e-08	0.0456763	0.37906	0.403317	0.10908	8.99618e-06	2.55076	0.97365	0.00523996	0.0356473	0.5659	Yes	16	Yes	20	Yes	30	No		No		No		No		No		No		Yes	15	No		Yes	57	No		No		Yes
7017617	NM_010227	Flna	filamin, alpha	8.44596	8.37489	8.29858	9.35252	8.17041	8.2472	2.46816e-09	0.220433	0.127693	0.404136	0.0513802	3.35619e-05	1.10532	0.227023	-0.0767867	0.0207123	0.19876	Yes	17	No		Yes	37	No		No		No		No		No		No		No		No		No		No		No		No
6933072	NM_009263	Spp1	secreted phosphoprotein 1	5.64667	5.61178	5.16763	7.63724	5.01026	5.19649	7.34626e-09	0.124448	0.415287	0.643279	-0.0288601	2.32948e-05	2.44074	0.00977134	-0.18623	0.00864805	0.450176	Yes	18	No		No		No		No		No		No		No		No		No		No		No		No		No		Yes
6886356	NM_015753	Zeb2	zinc finger E-box binding homeobox 2	7.24433	7.25501	7.08928	8.30433	6.94143	6.9857	1.21606e-08	0.0765443	0.269307	0.429684	0.103577	0.000229888	1.31863	0.72837	-0.0442735	0.0730336	0.258623	Yes	19	No		No		No		No		No		No		No		No		No		No		No		No		No		No
7002980	NM_007536	Bcl2a1d	B cell leukemia/lymphoma 2 related protein A1d	6.0736	5.87308	5.66594	7.2618	5.54006	5.74774	1.26784e-08	0.167564	0.125347	0.447609	-0.0818	6.88218e-05	1.51406	0.154594	-0.207673	0.00333863	0.32586	Yes	20	No		No		Yes	16	No		No		No		No		No		Yes	21	No		Yes	60	Yes	31	No		No
6941647	NM_145227	Oas2	2'-5' oligoadenylate synthetase 2	6.59285	6.35747	6.22253	7.5709	6.18061	6.28584	2.33487e-07	0.595233	0.07163	0.443111	-0.0633033	0.000242714	1.28506	0.223257	-0.105227	0.0474208	0.307017	Yes	21	No		No		No		No		No		No		No		No		No		No		Yes	61	No		No		No
6762603	NM_001111316	Ptprc	protein tyrosine phosphatase, receptor type, C	5.72519	5.45988	5.37502	7.6987	4.97857	4.89292	7.4078e-12	0.0087245	0.56696	0.00572697	0.4821	4.53794e-06	2.80578	0.324164	0.0856566	0.000442676	0.832273	Yes	22	No		No		Yes	5	No		No		Yes	4	No		No		Yes	1	No		Yes	20	Yes	20	No		No
6957044	NM_031159	Apobec1	apolipoprotein B mRNA editing enzyme, catalytic polypeptide 1	6.70231	6.43235	6.39234	8.92822	5.7819	5.81686	1.45704e-10	0.00501223	0.615483	0.00970742	0.575476	1.11548e-05	3.11136	0.646399	-0.0349666	0.00412168	0.885443	Yes	23	No		No		No		No		No		No		No		No		No		No		No		No		No		No
6750546	NM_013612	Slc11a1	solute carrier family 11 (proton-coupled divalent metal ion transporters), member 1	7.64895	7.45442	7.39861	9.43749	6.90302	6.92852	2.56707e-10	0.00670131	0.525897	0.00224897	0.470087	3.13188e-06	2.50897	0.756453	-0.0254998	0.00474043	0.72043	Yes	24	Yes	6	Yes	6	No		No		No		Yes	5	No		No		No		No		No		Yes	19	Yes	4	No
6926654	NM_011610	Tnfrsf1b	tumor necrosis factor receptor superfamily, member 1b	7.06026	6.87674	6.96072	8.37635	6.50678	6.56527	1.00301e-09	0.0238895	0.311473	0.00504818	0.395453	2.73932e-05	1.81108	0.428941	-0.0584868	0.016872	0.494997	Yes	25	Yes	7	Yes	7	No		No		No		No		No		No		No		No		Yes	25	No		No		No
6815058	NM_011582	Thbs4	thrombospondin 4	10.6188	10.4824	10.4274	11.9087	9.98791	10.173	1.12106e-08	0.0401637	0.3094	0.0427699	0.254367	1.87998e-05	1.73573	0.066402	-0.185087	0.0535091	0.445833	Yes	26	No		No		No		No		No		No		No		No		No		No		No		No		No		Yes
6847972	NM_001111023	Runx1	runt related transcription factor 1	6.50351	6.1693	6.02435	7.90933	5.7397	5.84829	1.39812e-11	0.00741894	0.321007	0.0198529	0.176057	2.2407e-05	2.06104	0.239762	-0.108593	0.000243301	0.65522	Yes	27	No		No		No		No		No		No		Yes	3	No		Yes	3	No		No		No		No		No
6768985	NM_008404	Itgb2	integrin beta 2	7.33863	6.83498	6.82513	9.2138	6.41344	6.29186	6.51832e-10	0.0414934	0.543117	0.0106773	0.53327	2.88857e-05	2.92194	0.397548	0.121577	0.00121693	1.04677	Yes	28	Yes	9	No		No		No		No		No		Yes	4	No		No		No		No		Yes	25	No		Yes
7013185	NM_205820	Tlr13	toll-like receptor 13	5.75314	5.27884	5.34786	7.68897	4.87072	4.80631	5.51077e-10	0.023691	0.47253	0.00926028	0.541557	1.23794e-05	2.88266	0.576	0.0644102	0.0103412	0.94683	Yes	29	Yes	10	No		No		No		No		Yes	6	No		No		No		No		Yes	22	No		No		No
6782915	NM_011333	Ccl2	chemokine (C-C motif) ligand 2	6.28633	5.94662	5.9792	8.08913	5.56647	5.4875	1.74476e-08	0.0710116	0.45912	0.0237162	0.4917	7.07566e-05	2.60163	0.726635	0.0789766	0.00725738	0.798833	Yes	30	Yes	11	Yes	8	No		Yes	10	Yes	7	No		Yes	5	No		No		No		Yes	23	Yes	22	No		Yes
6964160	NM_001008700	Il4ra	interleukin 4 receptor, alpha	7.48938	7.25115	7.24579	8.14241	7.09986	7.08619	1.49e-08	0.078637	0.164953	0.0292589	0.159597	8.93628e-06	1.05622	0.88075	0.0136666	0.000538601	0.40319	Yes	31	Yes	12	No		No		No		No		No		No		Yes	4	Yes	6	Yes	10	Yes	48	Yes	26	Yes	3	No
6995454	NM_001113204	Ncam1	neural cell adhesion molecule 1	6.61527	6.38066	6.39161	7.93134	6.21075	6.19541	5.75644e-11	0.0215337	0.185247	0.00508779	0.196193	2.30252e-05	1.73592	0.665293	0.0153399	0.00333461	0.419853	Yes	32	No		No		No		No		No		No		No		No		No		No		No		No		No		No
6873133	NM_031376	Pik3ap1	phosphoinositide-3-kinase adaptor protein 1	6.16306	5.87467	5.89387	7.40856	5.78112	5.74256	2.7035e-09	0.235252	0.132117	0.174299	0.151313	7.40437e-05	1.666	0.745549	0.0385601	0.027156	0.420503	Yes	33	Yes	15	Yes	32	No		No		No		Yes	8	No		No		No		No		Yes	50	No		No		No
6973587	NM_009696	Apoe	apolipoprotein E	8.89506	8.50516	8.51717	10.4532	8.27914	8.30195	5.26886e-10	0.0338562	0.203217	0.0489846	0.215223	3.43638e-06	2.15125	0.818414	-0.0228068	0.011874	0.593113	Yes	34	Yes	14	Yes	34	No		No		No		Yes	9	No		No		No		No		No		No		No		No
6871276	NM_153795	Fermt3	fermitin family homolog 3 (Drosophila)	6.31428	6.05037	6.06683	7.19415	5.95936	5.95262	2.01975e-08	0.156963	0.0977499	0.213264	0.11421	0.000297131	1.24153	0.923759	0.00674009	0.00774446	0.361653	Yes	35	No		Yes	35	No		No		No		No		No		No		No		No		No		No		No		No
6957122	NM_013545	Ptpn6	protein tyrosine phosphatase, non-receptor type 6	6.51535	6.26735	6.3275	7.34972	6.18383	6.16113	1.62856e-07	0.222213	0.106214	0.0822791	0.166364	0.000100813	1.18859	0.722395	0.0227002	0.0535039	0.354217	Yes	36	No		Yes	36	No		No		No		Yes	10	No		No		Yes	35	No		Yes	53	Yes	29	No		No
6964036	NM_008855	Prkcb	protein kinase C, beta	5.83845	5.62067	5.71223	6.65076	5.61994	5.53239	1.15023e-08	0.315407	0.0882765	0.101061	0.179837	0.00035767	1.11837	0.319703	0.0875498	0.0135543	0.306056	Yes	37	No		No		No		No		Yes	14	No		Yes	24	No		No		No		Yes	51	Yes	42	No		No
6907262	NM_010186	Fcgr1	Fc receptor, IgG, high affinity I	6.16122	5.86083	5.97011	7.24345	5.82003	5.78361	1.70348e-08	0.523478	0.0772266	0.185592	0.1865	0.000102204	1.45984	0.675376	0.03642	0.0140084	0.377613	Yes	38	Yes	16	Yes	33	No		No		No		No		No		No		No		No		Yes	52	No		No		No
6972106	NM_007403	Adam8	a disintegrin and metallopeptidase domain 8	6.83819	6.50089	6.39077	8.8363	6.33993	6.25021	1.26372e-11	0.081072	0.25068	0.107025	0.140556	3.80377e-06	2.58609	0.337581	0.0897166	0.00567257	0.58798	Yes	39	Yes	17	Yes	40	No		No		No		No		Yes	22	No		Yes	13	Yes	9	Yes	49	Yes	35	No		Yes
6882352	NM_010407	Hck	hemopoietic cell kinase	6.48271	6.3089	6.24843	7.86112	6.17513	6.11918	7.50275e-07	0.0920781	0.18972	0.286764	0.12925	0.000129768	1.74194	0.796497	0.0559467	0.094766	0.363527	Yes	40	Yes	18	No		No		No		Yes	15	No		No		No		No		No		No		No		No		No
6825445	NM_001162365	Ptk2b	PTK2 protein tyrosine kinase 2 beta	6.60631	6.3444	6.41742	7.79612	6.36585	6.30721	2.3886e-10	0.683987	0.03719	0.0817075	0.110203	3.39298e-06	1.48891	0.322095	0.05864	0.00410254	0.2991	Yes	41	No		No		No		No		Yes	13	Yes	11	Yes	23	No		Yes	11	No		No		Yes	41	No		Yes
6962935	NM_011671	Ucp2	uncoupling protein 2 (mitochondrial, proton carrier)	6.82147	6.64432	6.64761	7.72358	6.60366	6.60815	3.47088e-07	0.634924	0.0361667	0.44995	0.03946	0.000110142	1.11543	0.915138	-0.0044934	0.151324	0.21332	Yes	42	No		No		No		No		No		No		No		No		No		No		No		No		No		No
7009667	NM_012054	Aoah	acyloxyacyl hydrolase	5.89308	5.60874	5.57784	7.97335	5.5821	5.56613	3.51023e-06	0.870839	0.0426133	0.966954	0.01171	0.000884019	2.40722	0.955822	0.0159767	0.464816	0.326953	Yes	43	Yes	31	Yes	41	No		No		No		No		No		No		No		No		No		No		No		No
6849951	NM_053214	Myo1f	myosin IF	6.3045	6.07042	6.05825	8.18744	5.73908	5.64926	1.5139e-09	0.0171475	0.421157	0.0122785	0.408987	2.58875e-05	2.53818	0.416473	0.0898199	0.0232598	0.65524	Yes	44	No		No		No		No		No		No		No		No		No		No		No		No		Yes	7	No
6938678	NM_030682	Tlr1	toll-like receptor 1	4.99684	4.92076	4.82927	6.60667	4.68831	4.57807	1.25287e-08	0.0989614	0.34269	0.0688454	0.251207	9.16475e-05	2.0286	0.429025	0.11024	0.0369364	0.418773	Yes	45	Yes	22	No		No		No		No		No		No		No		No		No		Yes	58	No		Yes	9	No
6815523	NM_010870	Naip5	NLR family, apoptosis inhibitory protein 5	5.1263	4.96498	4.9477	6.7592	4.73733	4.6764	5.66787e-10	0.00359764	0.28858	0.0264916	0.2713	0.000103387	2.0828	0.289998	0.0609368	0.000632416	0.4499	Yes	46	Yes	23	No		No		No		No		No		No		No		No		No		No		No		No		No
6815522	NM_010872	Naip2	NLR family, apoptosis inhibitory protein 2	5.33078	5.21479	5.16593	6.4844	5.0184	4.99617	3.54987e-08	0.113464	0.218623	0.135181	0.16976	8.84755e-05	1.48823	0.696551	0.0222267	0.00111145	0.334607	Yes	47	Yes	24	No		No		No		No		No		No		No		No		No		No		No		No		No
6992159	NM_031178	Tlr9	toll-like receptor 9	7.27345	7.18013	7.17551	8.4063	7.00443	7.0179	1.23835e-07	0.120371	0.162226	0.129434	0.157607	0.000153954	1.3884	0.916461	-0.0134702	0.0711101	0.255547	Yes	48	Yes	25	Yes	39	No		No		No		No		No		No		No		No		Yes	59	Yes	34	Yes	10	No
6752073	NM_009399	Tnfrsf11a	tumor necrosis factor receptor superfamily, member 11a	6.0968	5.93173	6.00859	7.05501	5.82049	5.84567	5.59015e-09	0.293772	0.0860634	0.121969	0.16292	6.72587e-05	1.20934	0.746974	-0.0251765	0.0545499	0.251137	Yes	49	Yes	26	Yes	38	No		No		No		No		No		No		Yes	36	No		No		No		No		No
6928939	NM_010427	Hgf	hepatocyte growth factor	4.7808	4.6858	4.77417	6.38725	4.53142	4.55738	5.30081e-09	0.323293	0.12842	0.164438	0.216787	0.000398264	1.82987	0.825849	-0.0259635	0.108584	0.223423	Yes	50	No		No		Yes	9	No		Yes	9	No		Yes	25	No		No		No		No		No		No		No
6894577	NM_010407	Hck	hemopoietic cell kinase	6.03092	5.89732	5.96712	7.81235	5.62867	5.74135	3.53921e-07	0.425631	0.155967	0.265706	0.22577	0.000411622	2.07099	0.681766	-0.112687	0.245376	0.28957	Yes	51	Yes	27	No		No		No		Yes	10	No		No		No		No		No		No		No		No		No
6815529	NM_010871	Naip6	NLR family, apoptosis inhibitory protein 6	5.21014	5.12417	5.21128	6.94895	4.78617	4.71709	6.84355e-09	0.0338758	0.40708	0.00551779	0.49419	2.92566e-05	2.23186	0.185898	0.0690765	0.00995256	0.493047	Yes	52	Yes	28	No		No		No		No		No		No		No		No		No		No		No		No		No
6999688	NM_009912	Ccr1	chemokine (C-C motif) receptor 1	4.49905	4.49019	4.52137	5.5034	4.34301	4.28031	7.75627e-06	0.21537	0.20988	0.259739	0.241057	0.000813477	1.22308	0.661655	0.0627	0.211642	0.218733	Yes	53	Yes	29	No		No		No		No		Yes	15	No		No		Yes	42	No		Yes	29	No		No		Yes
6820326	AK171751	Lcp1	lymphocyte cytosolic protein 1	4.1781	4.29749	4.11186	6.58907	3.91595	3.76061	1.29516e-07	0.0356652	0.536883	0.0800114	0.351257	0.00125781	2.82846	0.381383	0.15534	0.0565632	0.417493	Yes	54	No		Yes	42	No		No		No		No		No		No		No		No		No		Yes	37	No		No
6881087	NM_008587	Mertk	c-mer proto-oncogene tyrosine kinase	6.49108	6.5113	6.44874	7.464	6.33794	6.42361	5.24793e-06	0.588269	0.0876899	0.696497	0.02513	0.000715788	1.04039	0.270577	-0.0856735	0.272378	0.0674634	Yes	55	No		Yes	43	No		No		No		No		No		No		Yes	18	No		No		Yes	39	No		No
7006456	NM_007536	Bcl2a1d	B cell leukemia/lymphoma 2 related protein A1d	6.16302	6.03769	5.55301	7.52433	5.83714	5.62762	4.34104e-10	0.00817085	0.410067	0.429729	-0.0746099	1.35313e-06	1.89671	0.0239092	0.20952	0.00594953	0.5354	Yes	56	No		No		Yes	15	No		No		No		No		No		Yes	58	No		Yes	62	Yes	6	No		No
6944293	NM_175088	Mdfic	MyoD family inhibitor domain containing	7.18485	7.15634	6.93687	8.04682	7.06446	6.95217	4.39408e-08	0.0031761	0.204167	0.821379	-0.0153	0.000252403	1.09465	0.0380076	0.11229	0.0295325	0.232677	Yes	57	No		No		No		No		No		No		No		No		No		No		No		No		No		No
6845154	NM_146069	Nrros	negative regulator of reactive oxygen species	6.67309	6.70982	6.51171	7.679	6.62159	6.54254	3.30342e-07	0.121208	0.167284	0.745382	-0.0308232	0.000239598	1.13647	0.0558028	0.0790534	0.1647	0.13055	Yes	58	Yes	32	No		No		No		No		No		No		No		No		No		Yes	66	No		No		No
6922335	NM_011607	Tnc	tenascin C	6.05684	5.90572	5.53122	7.49176	5.71455	5.79688	6.96661e-10	0.106786	0.108837	0.000173222	-0.265663	4.26166e-05	1.69488	0.216093	-0.0823331	0.0727675	0.259957	Yes	59	No		Yes	44	No		No		No		No		No		No		No		No		No		No		No		No
6875649	NM_031167	Il1rn	interleukin 1 receptor antagonist	5.35458	5.10739	4.95432	6.89427	5.15921	5.09037	1.4791e-09	0.90456	0.0170266	0.236647	-0.136047	1.77865e-05	1.8039	0.310758	0.0688434	0.0234652	0.26421	Yes	60	Yes	30	No		No		No		No		No		No		No		No		No		No		No		No		No
6974126	NM_010172	F7	coagulation factor VII	6.14264	6.03874	5.82167	7.28913	6.01503	6.02293	9.19393e-07	0.888482	0.0158068	0.164552	-0.201263	0.000379651	1.26619	0.952246	-0.00789992	0.367566	0.11971	Yes	61	No		Yes	46	No		No		Yes	18	No		No		No		No		No		No		No		No		No
6855061	NM_008198	Cfb	complement factor B	6.81302	6.50666	6.26384	7.73353	6.3789	6.32457	1.41256e-08	0.00553356	0.18209	0.408512	-0.0607333	1.07255e-05	1.40896	0.437453	0.0543267	0.0207035	0.488447	Yes	62	No		No		No		No		No		No		No		No		No		No		No		No		No		No
6949744	NM_020001	Clec4n	C-type lectin domain family 4, member n	5.01914	4.74248	4.61798	5.81543	4.6925	4.66818	3.25376e-06	0.629834	0.0742966	0.637084	-0.0502035	0.000540659	1.14724	0.863917	0.0243201	0.0257791	0.35096	Yes	63	No		No		No		No		No		No		No		No		No		No		No		No		No		No
6993154	NM_009917	Ccr5	chemokine (C-C motif) receptor 5	5.14857	4.86484	4.59731	6.50783	4.79472	4.74364	1.68792e-08	0.321009	0.121203	0.247542	-0.146327	0.000211683	1.76419	0.751095	0.0510834	0.0179256	0.40493	Yes	64	Yes	33	Yes	45	No		No		No		No		Yes	28	No		No		No		Yes	63	No		No		No
6764175	NM_029084	Slamf8	SLAM family member 8	5.43217	5.20007	5.14026	6.27935	5.1686	5.14479	2.18096e-05	0.692634	0.05528	0.970605	-0.00453313	0.000991116	1.13456	0.863791	0.0238067	0.237466	0.287384	Yes	65	No		No		No		No		No		No		No		No		No		No		No		No		No		No
6994887	NM_176860	Ubash3b	ubiquitin associated and SH3 domain containing, B	5.74031	5.49685	5.36123	6.47535	5.54676	5.40514	4.04817e-08	0.400251	0.0917066	0.610105	-0.0439067	0.000148568	1.07021	0.226472	0.14162	0.0183063	0.335166	Yes	66	No		Yes	47	No		No		No		No		No		No		No		No		No		No		No		No
6870925	NM_010253	Gal	galanin	5.40303	4.9979	4.73625	6.70154	5.1499	4.97491	6.33561e-07	0.868907	0.0229934	0.266062	-0.23866	0.000208581	1.72663	0.380853	0.174993	0.0245782	0.42812	Yes	67	Yes	34	No		No		No		No		No		No		No		No		No		No		Yes	61	No		No
6911337	NM_001111096	Lyn	Yamaguchi sarcoma viral (v-yes-1) oncogene homolog	6.62293	6.49985	6.30525	7.41883	6.52445	6.39779	1.09704e-06	0.21177	0.102063	0.499862	-0.0925436	0.000558779	1.02104	0.278519	0.126663	0.0287703	0.22514	Yes	68	Yes	35	Yes	48	No		No		Yes	19	Yes	30	No		No		Yes	59	No		Yes	64	Yes	62	Yes	35	Yes
6972317	NM_010514	Igf2	insulin-like growth factor 2	8.6032	7.99416	7.93268	9.65817	7.89032	7.64538	2.27566e-09	0.00275346	0.348783	0.0906441	0.287306	1.53197e-06	2.0128	0.00924883	0.24494	0.00165805	0.957826	Yes	69	No		No		No		No		Yes	1	Yes	1	No		Yes	2	No		No		Yes	47	Yes	5	No		No
6949746	NM_010819	Clec4d	C-type lectin domain family 4, member d	5.049	4.73472	4.70103	5.84349	4.67384	4.53641	1.82078e-06	0.29328	0.198313	0.371356	0.164627	0.000825202	1.30708	0.375272	0.137433	0.0355637	0.512593	Yes	70	No		No		No		No		No		No		No		No		No		No		No		No		No		No
6933625	NM_011854	Oasl2	2'-5' oligoadenylate synthetase-like 2	6.68401	6.37959	6.18521	7.46918	6.41686	6.10443	2.80145e-07	0.119894	0.275157	0.426499	0.0807835	0.000170404	1.36475	0.0266448	0.31243	0.0145211	0.57958	Yes	71	No		No		No		No		No		No		No		No		No		No		Yes	67	No		No		No
6899683	NM_021281	Ctss	cathepsin S	7.73485	7.34659	7.12554	9.45348	6.58191	6.45816	7.58136e-12	0.00361445	0.888427	0.000300394	0.66738	8.05465e-07	2.99531	0.0602774	0.123743	1.51744e-05	1.27669	Yes	72	Yes	3	Yes	49	No		No		No		No		No		No		No		No		No		No		No		No
6855018	NM_010378	H2-Aa	histocompatibility 2, class II antigen A, alpha	7.19868	6.93146	6.56343	8.71154	6.29187	6.2509	1.99066e-10	0.000377917	0.680563	0.0148296	0.312527	1.37751e-06	2.46064	0.308613	0.0409732	0.00328409	0.947783	Yes	73	No		No		No		No		No		No		No		No		Yes	7	No		Yes	43	Yes	1	No		No
6861341	NM_001042605	Cd74	CD74 antigen (invariant polypeptide of major histocompatibility complex, class II antigen-associated)	8.8557	8.5562	8.18311	10.6223	7.80045	7.65391	4.05031e-10	0.00132107	0.90229	0.00318042	0.529193	1.30654e-05	2.96835	0.158958	0.14654	0.00252849	1.20179	Yes	74	No		No		No		No		No		Yes	2	No		No		Yes	8	No		Yes	44	Yes	2	No		Yes
6850033	NM_207105	H2-Ab1	histocompatibility 2, class II antigen A, beta 1	7.59971	7.46462	6.84784	9.14419	6.64968	6.49694	2.27768e-09	0.00180528	0.967687	0.0384922	0.350907	2.21997e-05	2.64725	0.30166	0.152743	0.00695978	1.10278	Yes	75	No		No		No		No		No		No		No		No		No		No		Yes	45	Yes	3	No		No
6993153	NM_009915	Ccr2	chemokine (C-C motif) receptor 2	6.03376	5.83444	5.46073	7.08632	5.3074	5.19222	1.95907e-08	0.00960766	0.64222	0.1076	0.26851	1.01733e-05	1.8941	0.119505	0.11518	0.00143139	0.84154	Yes	76	Yes	5	Yes	50	No		No		No		No		Yes	29	No		Yes	9	No		Yes	46	Yes	4	Yes	30	Yes
6797579	NM_009252	Serpina3n	serine (or cysteine) peptidase inhibitor, clade A, member 3N	8.14081	7.62029	7.05381	9.68789	6.94884	6.91925	2.2242e-09	0.00803029	0.701047	0.233208	0.134563	2.03903e-06	2.76864	0.771513	0.0295965	0.00349613	1.22157	Yes	77	Yes	4	No		No		No		No		No		No		No		No		No		No		No		No		No
6802727	NM_010050	Dio2	deiodinase, iodothyronine, type II	6.14236	6.11324	5.63273	7.09727	5.60888	5.59044	7.73386e-06	0.0629058	0.522793	0.827126	0.0422897	0.00128385	1.50682	0.921087	0.0184333	0.0804802	0.55192	Yes	78	No		No		No		No		No		No		No		No		No		No		No		No		No		No
6905432	NM_001162884	Igsf10	immunoglobulin superfamily, member 10	6.4444	6.36587	5.85005	7.48933	5.85553	6.0661	7.15308e-08	0.0550425	0.299767	0.1218	-0.21605	0.000353214	1.42322	0.0621239	-0.21057	0.0191416	0.378293	Yes	79	No		Yes	51	No		No		No		No		No		No		No		No		No		No		No		No
6911119	NM_001162884	Igsf10	immunoglobulin superfamily, member 10	5.70557	5.52824	5.10923	6.31433	5.32039	5.17505	0.000388769	0.126388	0.35319	0.678563	-0.0658232	0.00212033	1.13928	0.61387	0.14534	0.0373467	0.530517	Yes	80	No		Yes	52	No		No		No		No		No		No		No		No		No		No		No		No
6851323	NM_011691	Vav1	vav 1 oncogene	6.0136	5.29749	5.42226	6.95146	5.06205	5.44993	6.69512e-05	0.624163	-0.15244	0.919267	-0.0276734	0.00222379	1.50153	0.178246	-0.387884	0.110441	0.56367	Yes	81	No		No		No		No		No		No		No		No		Yes	57	No		Yes	69	Yes	59	No		Yes
6818696	NM_001145953	Lgals3	lectin, galactose binding, soluble 3	7.63333	7.17663	7.6442	9.34643	6.54373	6.60594	1.08954e-10	0.00381042	0.570693	0.00130693	1.03827	9.08323e-06	2.74049	0.416916	-0.0622066	0.00126151	1.0274	Yes	82	No		No		Yes	2	No		No		No		Yes	2	No		No		No		Yes	5	Yes	48	No		Yes
6764040	NM_010188	Fcgr3	Fc receptor, IgG, low affinity III	6.83841	6.48026	6.76373	8.00555	6.1734	6.15832	1.45596e-09	0.0413077	0.321943	0.000893302	0.60541	3.99908e-05	1.84723	0.878215	0.0150765	0.00158708	0.68009	Yes	83	Yes	45	Yes	10	No		No		No		No		No		No		No		No		Yes	10	No		Yes	16	Yes
6764049	NM_010185	Fcer1g	Fc receptor, IgE, high affinity I, gamma polypeptide	7.77262	7.37407	7.67981	9.59173	6.70837	6.93006	5.66376e-11	0.0126995	0.44401	0.00215308	0.749747	5.21261e-06	2.66167	0.102211	-0.221687	0.00128408	0.842557	Yes	84	Yes	46	Yes	14	No		No		No		No		No		No		No		No		Yes	7	No		Yes	14	Yes
6782916	NM_013654	Ccl7	chemokine (C-C motif) ligand 7	7.1808	7.07146	7.18946	8.46093	6.53988	6.62949	5.77929e-08	0.0775922	0.441967	0.00462304	0.559973	2.69439e-05	1.83144	0.223294	-0.0896068	0.00204812	0.55131	Yes	85	Yes	48	No		No		No		No		No		No		No		No		No		Yes	15	No		No		No
6986649	NM_007609	Casp4	caspase 4, apoptosis-related cysteine peptidase	4.92343	4.83746	4.95348	5.83719	4.53546	4.61183	2.13478e-07	0.0879763	0.225637	0.0116905	0.341653	0.000117643	1.22536	0.307899	-0.0763667	0.0222883	0.311603	Yes	86	Yes	49	Yes	16	No		No		No		No		No		No		No		No		No		No		No		No
6820325	NM_008879	Lcp1	lymphocyte cytosolic protein 1	7.00093	6.72095	6.77278	8.68344	6.3293	6.08654	6.10591e-11	0.00145014	0.634407	0.00107751	0.68624	1.90933e-06	2.5969	0.0370835	0.242763	0.00173261	0.914393	Yes	87	No		Yes	5	No		No		No		No		No		No		No		No		No		Yes	10	No		No
7015521	NM_007807	Cybb	cytochrome b-245, beta polypeptide	6.73237	6.17043	6.43896	9.16897	5.31236	5.14992	6.52374e-11	0.00345744	1.02051	0.000551463	1.28904	1.05116e-05	4.01905	0.288918	0.16244	0.001581	1.58246	Yes	88	Yes	42	No		No		No		No		No		No		No		No		No		No		No		No		No
6806245	NM_010745	Ly86	lymphocyte antigen 86	6.51868	6.1771	6.30743	8.4151	5.59881	5.44333	4.8263e-11	0.00151944	0.733777	0.00157316	0.864103	7.91137e-06	2.97178	0.0813567	0.155487	0.00036879	1.07536	Yes	89	Yes	43	No		No		No		No		No		No		No		No		No		No		No		No		No
6764038	NM_001077189	Fcgr2b	Fc receptor, IgG, low affinity IIb	6.51403	6.18869	6.36358	7.8471	5.81228	5.73922	5.92959e-09	0.018328	0.449467	0.000753396	0.624356	2.44558e-06	2.10788	0.39754	0.0730565	0.00304879	0.774813	Yes	90	Yes	44	Yes	11	No		No		No		No		No		No		No		No		Yes	9	Yes	12	Yes	17	No
6807074	NM_011518	Syk	spleen tyrosine kinase	6.20528	5.98527	6.08356	7.19764	5.64377	5.71025	1.54142e-08	0.0279575	0.275027	0.00197683	0.373313	2.4247e-05	1.48739	0.464159	-0.0664733	0.0154496	0.495033	Yes	91	Yes	47	Yes	15	No		No		Yes	3	No		Yes	10	No		Yes	24	No		Yes	8	Yes	13	Yes	15	Yes
6765218	NM_007498	Atf3	activating transcription factor 3	7.29465	7.09127	7.17599	7.99946	6.91024	6.93513	0.00141592	0.387738	0.156143	0.401838	0.240857	0.000894644	1.06433	0.872187	-0.0248899	0.171336	0.359523	Yes	92	No		No		No		No		No		No		No		No		No		No		No		No		No		No
6851322	NM_011691	Vav1	vav 1 oncogene	5.67698	5.36422	5.5603	6.88607	5.21792	5.23588	1.40579e-09	0.136494	0.128343	0.00988946	0.324427	4.63623e-05	1.65019	0.869413	-0.0179599	0.0105088	0.4411	Yes	93	No		No		No		No		No		No		No		No		Yes	37	No		Yes	24	Yes	28	No		Yes
6867615	NM_019449	Unc93b1	unc-93 homolog B1 (C. elegans)	6.7858	6.53318	6.64121	7.81371	6.34855	6.32962	1.49432e-09	0.000749113	0.203557	0.000614467	0.311584	5.34475e-06	1.48408	0.472182	0.0189234	0.0175347	0.456177	Yes	94	No		No		No		No		No		No		No		No		No		No		Yes	21	No		No		No
6949737	NM_001170333	Clec4a2	C-type lectin domain family 4, member a2	4.67469	4.39754	4.60928	6.65276	4.05887	3.99912	4.07755e-11	0.00083935	0.398423	0.00010951	0.610163	4.46657e-05	2.65364	0.47272	0.0597567	0.000223379	0.675574	Yes	95	No		No		No		No		No		No		No		No		No		No		No		No		No		No
7019518	NM_013482	Btk	Bruton agammaglobulinemia tyrosine kinase	4.83095	4.65857	4.81926	5.96518	4.49251	4.4649	7.86821e-09	0.0958378	0.193663	0.0106668	0.354353	0.000223755	1.50027	0.771551	0.0276033	0.0133012	0.366047	Yes	96	No		No		No		No		Yes	5	No		No		No		No		No		Yes	27	No		Yes	21	No
6899861	NM_010928	Notch2	notch 2	7.41618	7.26606	7.36452	8.23064	7.12712	7.13446	3.35096e-09	0.0328646	0.131603	0.0247662	0.230063	3.4238e-05	1.09618	0.839808	-0.00733328	0.00437137	0.28172	Yes	97	Yes	8	Yes	9	No		Yes	9	No		No		No		No		Yes	38	No		No		No		Yes	20	No
6843177	NM_010509	Ifnar2	interferon (alpha and beta) receptor 2	7.50932	7.37782	7.52264	8.43391	7.2462	7.17042	9.3464e-07	0.176107	0.207403	0.0381664	0.352223	0.0001565	1.26349	0.618788	0.0757799	0.0262426	0.338907	Yes	98	No		No		No		No		No		No		No		No		No		No		No		No		No		No
7020800	NM_133212	Tlr8	toll-like receptor 8	5.24033	4.91529	5.35492	7.37123	4.45415	4.52267	4.26743e-10	0.0611487	0.392627	0.00369092	0.832253	1.32239e-05	2.84856	0.558616	-0.0685132	0.00196609	0.71766	Yes	99	Yes	50	No		No		No		No		No		No		No		No		No		Yes	12	No		Yes	18	No
6783685	NM_007742	Col1a1	collagen, type I, alpha 1	9.9332	9.63961	9.91128	11.1797	9.40318	9.40965	6.86069e-08	0.031589	0.229953	0.00308702	0.501623	6.76822e-06	1.77005	0.958845	-0.00647672	0.0400463	0.523547	Yes	100	No		Yes	13	No		No		No		No		Yes	12	No		No		No		No		No		No		No
7017630	NM_008062	G6pdx	glucose-6-phosphate dehydrogenase X-linked	7.01382	6.88575	7.08124	8.03668	6.76437	6.74656	6.90144e-09	0.254987	0.13919	0.0191873	0.33468	0.000220858	1.29012	0.864285	0.0178034	0.0493455	0.26726	Yes	101	No		No		No		No		No		No		No		No		Yes	32	No		No		No		No		No
6786249	NM_019549	Plek	pleckstrin	5.55325	5.37377	5.64369	6.81184	5.20692	5.13733	4.47823e-11	0.00570735	0.236437	0.00106276	0.50636	1.19874e-06	1.6745	0.274682	0.0695899	0.00476039	0.41592	Yes	102	No		Yes	18	No		No		No		No		No		No		No		No		No		No		No		No
6966960	NM_007645	Cd37	CD37 antigen	6.57065	6.36726	6.63927	7.63496	6.25905	6.20277	7.35298e-07	0.224702	0.16449	0.0399172	0.436497	0.000120306	1.43219	0.636721	0.0562798	0.0824149	0.367873	Yes	103	No		No		No		No		No		No		No		No		No		No		No		No		Yes	24	No
6799897	NM_020272	Pik3cg	phosphoinositide-3-kinase, catalytic, gamma polypeptide	5.58511	5.43325	5.6865	6.56735	5.34706	5.23664	1.4075e-08	0.0156906	0.196613	0.004384	0.449867	2.73218e-05	1.33071	0.2586	0.11042	0.0200612	0.348473	Yes	104	Yes	56	Yes	19	No		No		No		Yes	18	Yes	18	No		No		No		No		No		No		No
6889258	NM_009851	Cd44	CD44 antigen	6.71111	6.60142	6.84709	8.22625	6.33273	6.12883	3.18175e-10	0.000469506	0.472587	0.000599985	0.71826	1.1352e-05	2.09741	0.0148025	0.203897	0.00764816	0.582273	Yes	105	No		Yes	17	No		No		No		Yes	16	No		No		No		Yes	3	Yes	13	No		No		No
6828472	NM_023118	Dab2	disabled 2, mitogen-responsive phosphoprotein	7.34534	7.19932	7.51785	8.51927	7.01962	6.88756	1.59118e-09	0.0226565	0.311763	0.00223441	0.63029	4.6603e-05	1.63171	0.234453	0.13206	0.0112913	0.457787	Yes	106	No		No		Yes	3	Yes	14	No		Yes	17	No		No		No		No		No		No		No		No
6934164	NM_011026	P2rx4	purinergic receptor P2X, ligand-gated ion channel 4	6.51848	6.4598	6.60992	7.64484	6.21035	6.2257	9.04061e-11	0.010269	0.234107	0.00140104	0.38422	2.39104e-05	1.41915	0.766328	-0.0153468	0.0159308	0.292783	Yes	107	No		No		Yes	6	No		No		No		No		No		No		No		No		No		No		No
6964380	NM_001082960	Itgam	integrin alpha M	6.60897	6.40447	6.69422	8.3471	5.96821	5.96084	6.29433e-09	0.0636602	0.44363	0.00227831	0.733387	3.10283e-05	2.38626	0.948163	0.00737333	0.0128735	0.64813	Yes	108	Yes	51	No		No		No		No		No		No		No		Yes	29	No		No		Yes	16	No		Yes
6942376	NM_010876	Ncf1	neutrophil cytosolic factor 1	6.30532	6.22838	6.3619	7.17823	6.03956	5.98701	2.13617e-07	0.131017	0.241367	0.0121699	0.374893	0.000338134	1.19122	0.593483	0.0525535	0.0356961	0.318313	Yes	109	Yes	52	No		No		No		No		No		No		No		No		No		No		No		No		No
6938679	NM_011604	Tlr6	toll-like receptor 6	4.85878	4.85869	4.92198	5.81502	4.56988	4.55305	4.95222e-06	0.109466	0.305637	0.0285353	0.368923	0.000876092	1.26197	0.928149	0.0168266	0.0520157	0.30573	Yes	110	Yes	53	No		No		No		No		No		No		No		No		No		Yes	16	No		Yes	25	No
6850097	NM_033444	Clic1	chloride intracellular channel 1	7.14128	6.88981	7.10721	8.04029	6.81313	6.73117	1.98428e-09	0.0191387	0.158633	0.00892057	0.376033	4.74886e-05	1.30911	0.182465	0.0819567	0.000735431	0.410103	Yes	111	No		Yes	12	No		No		No		No		No		No		No		No		No		No		No		No
6927382	ENSMUST00000070690	Ptafr	platelet-activating factor receptor	5.96932	5.26424	5.86991	7.61273	5.16494	5.1374	4.15046e-05	0.770631	0.126837	0.00917442	0.73251	7.55956e-05	2.47532	0.902282	0.02754	0.0547347	0.831914	Yes	112	Yes	60	No		No		No		No		No		No		No		No		No		Yes	34	No		No		No
7020802	NM_133211	Tlr7	toll-like receptor 7	5.07175	4.78106	5.51469	6.8041	4.33476	4.38396	5.71527e-11	0.0150112	0.397097	0.000297133	1.13073	1.1232e-05	2.42014	0.64517	-0.0491999	0.00715129	0.68779	Yes	113	Yes	62	No		No		No		No		No		No		No		No		No		Yes	70	No		Yes	32	No
6894641	NM_009851	Cd44	CD44 antigen	7.68136	7.39752	8.08586	9.56487	6.99672	6.95474	1.10605e-09	0.00465225	0.44278	0.000975974	1.13112	1.21257e-05	2.61013	0.686189	0.0419766	0.0118247	0.726623	Yes	114	No		Yes	57	No		No		No		Yes	19	No		No		No		Yes	5	Yes	71	No		No		No
6872973	NM_001099634	Myof	myoferlin	6.99639	6.85913	7.30296	8.63971	6.54116	6.49439	1.0393e-10	0.00362864	0.36474	0.00115993	0.808567	7.25829e-06	2.14532	0.38396	0.0467634	0.0056884	0.501993	Yes	115	No		Yes	56	No		No		Yes	25	No		No		Yes	11	No		Yes	4	No		No		No		No
6948918	NM_138677	Edem1	ER degradation enhancer, mannosidase alpha-like 1	6.8976	6.81787	7.05837	7.77025	6.63679	6.66823	2.41904e-09	0.118709	0.149643	0.00359832	0.39014	6.08923e-05	1.10202	0.662219	-0.0314399	0.0163756	0.22937	Yes	116	No		No		No		No		No		No		No		No		No		No		No		No		No		No
6762944	NM_008869	Pla2g4a	phospholipase A2, group IVA (cytosolic, calcium-dependent)	5.12684	5.0948	5.46817	6.20696	4.96273	4.83872	5.03748e-10	0.00502051	0.256083	0.000138514	0.62945	2.68143e-05	1.36824	0.0400663	0.12401	0.0312106	0.288123	Yes	117	Yes	54	Yes	54	No		No		No		No		No		No		No		No		No		No		No		No
6842009	NM_011173	Pros1	protein S (alpha)	6.62399	6.60684	6.94575	7.64586	6.46517	6.44462	7.35172e-09	0.0735655	0.16222	0.000945511	0.50113	7.18916e-05	1.20124	0.804948	0.0205568	0.0318836	0.179373	Yes	118	No		Yes	55	No		No		No		No		No		No		No		No		No		No		No		No
6880322	NM_033524	Spred1	sprouty protein with EVH-1 domain 1, related sequence	7.48678	7.474	7.7609	8.33096	7.30944	7.30989	1.47822e-08	0.0998093	0.16411	0.00506671	0.45101	0.000112866	1.02107	0.995427	-0.000449975	0.0983025	0.176893	Yes	119	No		No		No		No		No		No		No		No		No		No		No		No		No		No
6845435	NM_019388	Cd86	CD86 antigen	4.65343	4.58422	4.96744	5.60922	4.38263	4.41106	5.74872e-08	0.242636	0.173163	0.00206015	0.55638	5.5535e-05	1.19816	0.674569	-0.0284268	0.0152888	0.242373	Yes	120	No		No		No		No		No		No		No		No		No		No		Yes	80	Yes	51	No		No
6927380	NM_001081211	Ptafr	platelet-activating factor receptor	7.04132	6.91608	7.50706	9.58923	6.06442	6.0056	1.68998e-07	0.00738299	0.910477	0.000198264	1.50146	7.03924e-05	3.58363	0.799535	0.0588233	0.0352265	1.03572	Yes	121	Yes	64	No		No		No		No		No		No		No		No		No		Yes	72	No		No		No
6853505	NM_001081416	Fndc1	fibronectin type III domain containing 1	7.85944	7.87836	8.0106	9.00295	7.45956	7.41506	2.99151e-07	0.000482527	0.4633	0.000240413	0.595543	9.18133e-06	1.5879	0.640674	0.0444999	0.0854859	0.44438	Yes	122	No		No		No		No		No		No		No		No		No		No		No		No		No		No
6990216	NM_007585	Anxa2	annexin A2	7.11248	6.85516	7.26956	8.18147	6.62401	6.77936	3.80861e-08	0.525187	0.0758068	0.00217002	0.490203	5.06347e-06	1.40212	0.0945039	-0.15535	0.0329058	0.333123	Yes	123	No		Yes	60	No		No		No		No		Yes	14	No		Yes	49	No		No		No		No		No
6865492	NM_010728	Lox	lysyl oxidase	7.833	7.78481	8.01032	9.0712	7.42455	7.61412	3.46646e-07	0.1797	0.170683	0.00433512	0.396197	5.9956e-05	1.45707	0.0138293	-0.189577	0.262676	0.218877	Yes	124	No		Yes	61	No		No		No		No		Yes	16	No		No		No		No		No		No		No
6940363	NM_152803	Hpse	heparanase	5.34317	5.13654	5.4919	6.09808	5.16866	5.00972	1.65391e-07	0.189365	0.126823	0.00351676	0.482183	0.000503241	1.08836	0.125042	0.158937	0.0361688	0.333447	Yes	125	No		Yes	25	No		No		No		No		No		No		No		No		No		No		No		No
6823709	NM_138672	Stab1	stabilin 1	8.17589	7.87975	8.37168	9.50001	7.83253	7.7099	3.6982e-10	0.00791386	0.16985	0.000447952	0.661773	1.96941e-06	1.7901	0.0129973	0.122623	0.0166626	0.46599	Yes	126	Yes	55	No		No		No		No		No		Yes	17	No		No		No		No		No		No		No
6960454	NM_010866	Myod1	myogenic differentiation 1	9.03845	8.84965	9.15688	9.88461	8.8226	8.79479	0.00027356	0.750165	0.0548633	0.13321	0.362093	0.00351368	1.08983	0.849199	0.027813	0.129196	0.243663	Yes	127	No		Yes	20	No		No		No		No		No		Yes	13	No		Yes	6	No		No		No		No
6754143	NM_011882	Rnasel	ribonuclease L (2', 5'-oligoisoadenylate synthetase-dependent)	5.21573	5.10138	5.3949	6.0479	5.12554	5.03146	7.24994e-08	0.397623	0.0699199	0.00340744	0.36344	6.44947e-05	1.01644	0.305681	0.0940766	0.122882	0.184273	Yes	128	No		No		No		No		No		No		No		No		No		No		No		No		No		No
6874550	ENSMUST00000061852	Dclre1c	DNA cross-link repair 1C, PSO2 homolog (S. cerevisiae)	5.8275	5.65169	6.1625	7.07712	5.67566	5.53048	3.5667e-05	0.438453	0.121207	0.0430429	0.63202	0.000660879	1.54664	0.287439	0.145176	0.153568	0.29702	Yes	129	No		No		No		No		No		No		No		No		Yes	55	No		No		Yes	53	No		No
6874548	NM_146114	Dclre1c	DNA cross-link repair 1C, PSO2 homolog (S. cerevisiae)	6.05803	6.07155	6.33397	7.03595	5.98584	5.91139	2.08854e-07	0.0386974	0.160157	0.0305704	0.422573	0.00013394	1.12455	0.195865	0.0744499	0.0319574	0.146633	Yes	130	No		No		No		No		No		No		No		No		Yes	54	No		No		Yes	54	No		No
6816158	NM_027127	Gpx8	glutathione peroxidase 8 (putative)	7.9598	7.93801	8.23929	9.01328	7.92822	7.82611	9.84403e-07	0.376896	0.111903	0.0251664	0.413184	0.000754231	1.18717	0.391495	0.10211	0.410624	0.13369	Yes	131	No		No		No		No		No		No		No		No		No		No		No		No		No		No
6870958	NM_026316	Aldh3b1	aldehyde dehydrogenase 3 family, member B1	6.6363	6.58839	6.80765	7.58657	6.53136	6.47868	2.33165e-06	0.281136	0.109707	0.0250996	0.328973	0.00162362	1.10789	0.596733	0.0526832	0.20331	0.15762	Yes	132	No		No		No		No		No		No		No		No		No		No		No		No		No		No
6861358	NM_001037859	Csf1r	colony stimulating factor 1 receptor	7.52471	7.1073	7.70982	8.97569	6.85466	6.66542	2.56423e-09	0.00495933	0.441874	0.000558859	1.04439	4.71868e-06	2.31027	0.0506457	0.18924	0.00374973	0.859284	Yes	133	Yes	57	No		No		No		Yes	22	Yes	20	No		No		Yes	45	No		No		No		No		No
6926166	NM_007574	C1qc	complement component 1, q subcomponent, C chain	7.14366	6.79548	7.36753	8.63983	6.63046	6.36772	4.18916e-09	0.0281853	0.427757	0.00125837	0.99981	4.06654e-05	2.27211	0.0780383	0.262743	0.0101266	0.775936	Yes	134	No		No		No		No		No		No		No		No		Yes	46	No		Yes	73	No		No		No
6926165	NM_009777	C1qb	complement component 1, q subcomponent, beta polypeptide	8.14055	7.62863	8.37159	9.96595	7.12747	7.01578	2.63557e-08	0.00369265	0.612853	0.00125758	1.35581	1.06309e-05	2.95017	0.335864	0.111693	0.0141842	1.12477	Yes	135	No		No		No		No		No		No		No		No		No		No		No		No		No		No
6872834	NM_013468	Ankrd1	ankyrin repeat domain 1 (cardiac muscle)	8.25841	7.67213	8.50391	9.79556	7.40407	7.34057	2.31803e-06	0.347423	0.331557	0.00281205	1.16334	0.000229478	2.45499	0.843287	0.0634934	0.00877767	0.917837	Yes	136	No		No		No		No		No		No		No		Yes	17	No		No		No		No		No		No
6935701	NM_009663	Alox5ap	arachidonate 5-lipoxygenase activating protein	6.63599	6.29071	6.69021	7.37509	6.24254	6.09997	4.72629e-08	0.0886308	0.19074	0.00125228	0.59024	0.000193619	1.27511	0.159384	0.14257	0.00622631	0.53602	Yes	137	Yes	58	Yes	24	No		No		No		No		No		No		No		No		No		No		No		No
6829504	NM_146057	Dap	death-associated protein	6.92127	6.66403	7.00287	7.74707	6.53125	6.49883	4.21468e-09	0.0152496	0.165203	0.000760146	0.504037	1.55711e-06	1.24824	0.614341	0.0324233	0.00957559	0.422437	Yes	138	No		No		Yes	4	No		No		No		No		No		No		No		No		No		No		No
6953059	NM_001038604	Clec5a	C-type lectin domain family 5, member a	4.79597	4.44329	4.8945	5.75022	4.36724	4.31562	4.61553e-06	0.54755	0.12767	0.0469726	0.578883	0.00163061	1.4346	0.833989	0.05162	0.0765935	0.48035	Yes	139	No		No		No		No		No		No		No		No		Yes	47	No		No		No		No		No
6927381	ENSMUST00000070690	Ptafr	platelet-activating factor receptor	7.40634	6.5849	7.39772	9.41466	6.3342	6.16963	3.03102e-07	0.0254814	0.415277	0.00797992	1.2281	6.29792e-05	3.24503	0.652939	0.164577	0.00144753	1.23671	Yes	140	Yes	59	No		No		No		No		No		No		No		No		No		Yes	33	No		No		No
6926564	NM_010329	Pdpn	podoplanin	6.51835	6.38427	6.74148	7.25566	6.20124	6.05429	4.68718e-09	0.00246008	0.329983	2.57795e-05	0.687187	5.13296e-05	1.20137	0.0186449	0.146946	0.00557123	0.464063	Yes	141	No		Yes	64	No		No		No		No		No		No		No		No		No		No		No		No
6939077	NM_001113460	Tec	tec protein tyrosine kinase	6.36099	6.22975	6.44615	6.97835	6.03807	5.91255	5.29044e-08	0.023417	0.317193	0.00223821	0.533597	0.000205717	1.0658	0.195469	0.125513	0.00247792	0.448433	Yes	142	No		Yes	65	No		No		Yes	23	No		No		No		No		No		Yes	75	No		No		No
6957111	NM_144938	C1s	complement component 1, s subcomponent	7.38245	7.41468	7.6737	8.16531	7.09259	7.09156	4.57217e-08	0.0119004	0.32312	0.00112928	0.582137	7.84066e-05	1.07375	0.987422	0.00102663	0.055666	0.290893	Yes	143	No		No		No		No		No		No		No		No		No		No		No		No		No		No
6840818	NM_008047	Fstl1	follistatin-like 1	8.03143	7.95261	8.33011	9.00159	7.60086	7.53345	7.56756e-07	0.007093	0.419164	0.00255884	0.796663	0.00017599	1.46814	0.417818	0.0674167	0.0446988	0.497983	Yes	144	No		No		No		No		No		No		No		No		No		No		No		No		No		No
6907137	NM_027206	Tnfaip8l2	tumor necrosis factor, alpha-induced protein 8-like 2	6.85349	6.77351	7.04499	7.64783	6.48471	6.50075	9.88141e-05	0.0831082	0.272757	0.00877306	0.544237	0.00259446	1.14708	0.931849	-0.0160368	0.0793836	0.352743	Yes	145	Yes	63	Yes	58	No		No		No		No		No		No		No		No		No		Yes	50	No		No
6880640	NM_007952	Pdia3	protein disulfide isomerase associated 3	8.19887	8.40239	8.49851	9.34692	8.03147	8.09591	1.94473e-06	0.151344	0.306483	0.039819	0.402603	0.000749962	1.25101	0.624529	-0.0644334	0.478061	0.10296	Yes	146	No		No		Yes	13	No		No		No		No		No		No		No		No		No		No		No
6888695	NM_008982	Ptprj	protein tyrosine phosphatase, receptor type, J	6.99548	7.19337	7.71079	8.80693	6.71343	6.75727	2.21467e-07	0.113389	0.436103	0.00144663	0.95352	1.08038e-05	2.04966	0.728082	-0.0438434	0.0142541	0.238207	Yes	147	No		Yes	62	No		No		Yes	29	Yes	26	Yes	38	No		No		No		Yes	81	No		No		Yes
6759612	NM_007525	Bard1	BRCA1 associated RING domain 1	3.81184	4.29244	4.85869	6.59048	3.60885	3.34242	7.28989e-05	0.125282	0.950017	0.091182	1.51626	0.00209306	3.24806	0.601293	0.266427	0.380015	0.469413	Yes	148	No		No		No		No		No		No		No		No		No		No		No		No		No		No
6904297	NM_009673	Anxa5	annexin A5	8.79069	8.82707	8.7796	9.84237	8.37859	8.59899	1.32279e-06	0.272189	0.228087	0.317187	0.180614	0.00175769	1.24338	0.218428	-0.220396	0.293835	0.1917	Yes	149	No		Yes	23	No		No		No		No		No		No		No		No		No		No		No		No
6791298	NM_011623	Top2a	topoisomerase (DNA) II alpha	5.17427	4.90541	5.15288	6.26957	4.97436	4.66106	1.96126e-11	0.0127521	0.244347	0.000223502	0.491823	3.6023e-06	1.60851	0.0151763	0.3133	0.000188313	0.513207	Yes	150	No		No		No		No		No		No		No		No		Yes	50	No		No		No		No		No
6805180	NM_012054	Aoah	acyloxyacyl hydrolase	4.92663	4.71633	4.93147	5.98838	4.7364	4.60575	2.62715e-09	0.108005	0.11058	0.00294244	0.32572	6.51601e-05	1.38263	0.0243247	0.130647	0.0215428	0.32088	Yes	151	Yes	36	Yes	21	No		No		No		No		No		No		No		No		No		No		No		No
6928457	NM_009873	Cdk6	cyclin-dependent kinase 6	5.6103	5.43171	5.53019	6.58299	5.49744	5.40978	1.00768e-10	0.61052	0.0219232	0.156911	0.120407	6.28757e-06	1.1732	0.0800672	0.0876567	0.0175855	0.200513	Yes	152	No		No		No		No		No		No		No		No		Yes	10	No		No		Yes	40	No		No
6898806	NM_009144	Sfrp2	secreted frizzled-related protein 2	6.43525	6.33601	6.44732	7.34156	6.45579	6.31699	4.24611e-06	0.857981	0.0190199	0.311065	0.130333	0.00113601	1.02457	0.392241	0.138797	0.362585	0.118263	Yes	153	No		No		No		Yes	11	No		No		Yes	27	No		Yes	12	No		No		No		No		No
6872783	NM_021460	Lipa	lysosomal acid lipase A	7.02745	6.96514	7.22094	8.66493	7.02009	6.89045	4.35951e-09	0.573783	0.0746934	0.00892619	0.330497	2.18573e-05	1.77448	0.111793	0.129647	0.31198	0.137003	Yes	154	Yes	37	No		No		No		No		No		No		No		No		No		No		No		No		No
6782919	NM_021443	Ccl8	chemokine (C-C motif) ligand 8	5.20388	5.01958	5.53944	7.53254	4.98973	4.95968	3.03571e-09	0.719595	0.0599001	0.0305453	0.579757	4.51913e-05	2.57286	0.782167	0.0300466	0.137296	0.244197	Yes	155	Yes	38	No		No		No		No		No		No		Yes	9	No		Yes	7	Yes	38	No		No		No
6934162	NM_011027	P2rx7	purinergic receptor P2X, ligand-gated ion channel, 7	6.64326	6.50196	6.75089	7.83421	6.49191	6.4551	8.54671e-08	0.32696	0.0468601	0.0162248	0.295797	0.00018975	1.37911	0.6329	0.0368133	0.104525	0.18816	Yes	156	Yes	39	No		No		No		No		Yes	14	No		No		No		No		No		Yes	56	No		No
6986648	NM_009807	Casp1	caspase 1	3.83433	3.79294	3.90251	4.74797	3.7371	3.72938	1.87709e-05	0.665336	0.0635634	0.305324	0.173137	0.00464798	1.0186	0.954205	0.00771999	0.484064	0.104953	Yes	157	Yes	40	Yes	22	No		No		No		No		No		Yes	10	No		Yes	8	No		No		Yes	29	No
6964039	NM_008855	Prkcb	protein kinase C, beta	5.43178	5.05542	5.38795	7.00892	5.09304	5.2014	2.25944e-07	0.417825	-0.145973	0.172802	0.186553	7.61679e-05	1.80752	0.534249	-0.10836	0.0281436	0.230387	Yes	158	No		No		No		No		Yes	16	No		Yes	26	No		No		No		Yes	39	Yes	57	No		No
6878960	NM_008982	Ptprj	protein tyrosine phosphatase, receptor type, J	8.29116	7.89837	8.35858	9.36674	8.16858	8.02258	3.88566e-06	0.536479	-0.12421	0.0314315	0.336	5.56214e-05	1.34416	0.363221	0.146003	0.0444563	0.268583	Yes	159	No		Yes	27	No		No		Yes	20	Yes	23	Yes	21	No		No		No		Yes	35	No		No		Yes
6755282	NM_001013779	Aim2	absent in melanoma 2	5.07478	5.05964	5.17216	6.78142	5.16478	5.15505	2.29087e-05	0.747822	-0.0954134	0.940506	0.0171034	0.000751707	1.62637	0.959033	0.00973002	0.697595	-0.0802765	Yes	160	Yes	41	No		No		No		No		No		No		No		No		No		Yes	40	No		No		No
6977260	NM_010442	Hmox1	heme oxygenase (decycling) 1	6.96141	6.55425	6.93269	7.70976	6.68806	6.50783	3.70842e-07	0.727874	0.0464234	0.0370015	0.424863	0.000318368	1.20193	0.172476	0.180233	0.0129041	0.453577	Yes	161	No		Yes	26	No		No		No		No		Yes	20	No		No		No		Yes	32	No		Yes	31	No
6926167	NM_007572	C1qa	complement component 1, q subcomponent, alpha polypeptide	7.71041	7.24162	7.63616	8.48978	7.32151	7.12647	9.01556e-06	0.525653	0.115143	0.0517343	0.509683	0.0016606	1.36331	0.309663	0.195036	0.0560461	0.583937	Yes	162	No		No		No		No		No		No		No		No		No		No		No		No		No		No
6774794	NM_007659	Cdk1	cyclin-dependent kinase 1	5.82182	5.3787	5.5368	6.38819	5.50587	5.244	8.27834e-07	0.307546	0.1347	0.0474876	0.292797	0.000200821	1.14419	0.0799151	0.26187	0.00656185	0.577823	Yes	163	No		No		No		No		No		No		No		No		No		No		No		No		No		No
6989974	NM_026515	2810417H13Rik	RIKEN cDNA 2810417H13 gene	4.57112	4.24106	4.41729	5.20384	4.35134	4.14882	5.94202e-06	0.189658	0.0922434	0.151461	0.268477	0.000169825	1.05502	0.0130477	0.202527	0.00431638	0.422303	Yes	164	No		No		No		No		No		No		No		No		No		No		No		No		No		No
6939987	NM_008599	Cxcl9	chemokine (C-X-C motif) ligand 9	6.22048	6.03945	5.42409	7.15028	6.20548	5.70323	8.21088e-10	0.0127357	0.33622	0.0130818	-0.279137	3.22176e-05	1.44705	0.00574673	0.502247	0.00579071	0.51725	Yes	165	Yes	66	No		No		No		No		No		No		Yes	1	No		Yes	2	Yes	2	No		No		No
6785111	NM_170758	Cd300a	CD300A antigen	6.81463	6.68447	6.23693	7.79178	6.77611	6.57636	2.35281e-08	0.13429	0.108107	0.0318985	-0.339433	0.000146831	1.21541	0.0832864	0.199747	0.0266083	0.238267	Yes	166	Yes	67	No		No		No		No		Yes	29	No		No		No		No		Yes	3	Yes	60	Yes	34	Yes
6854971	NM_020581	Angptl4	angiopoietin-like 4	5.96364	6.04808	5.51669	6.83943	5.85093	5.73414	0.000503934	0.330757	0.31394	0.0425283	-0.217443	0.000628726	1.1053	0.243823	0.116793	0.181388	0.2295	Yes	167	No		No		No		No		No		No		Yes	48	No		No		No		No		No		No		No
7007437	NM_010501	Ifit3	interferon-induced protein with tetratricopeptide repeats 3	8.49506	8.3046	8.17792	9.3072	8.63356	8.14143	5.44832e-05	0.50592	0.163167	0.84351	0.03649	0.00194132	1.16577	0.0313402	0.492127	0.102545	0.353623	Yes	168	No		No		No		No		No		No		No		No		No		No		No		No		No		No
6998987	NM_001177616	Arpp21	cyclic AMP-regulated phosphoprotein, 21	6.09105	6.05996	6.10133	7.03594	6.16105	5.87649	1.27998e-07	0.0792854	0.183473	0.0356436	0.224847	9.92989e-05	1.15945	0.0216289	0.284567	0.0847507	0.21456	Yes	169	No		No		No		No		No		No		No		No		No		No		No		No		No		No
7018804	NM_021476	Cysltr1	cysteinyl leukotriene receptor 1	5.91898	5.95182	6.0148	6.91976	6.17931	5.59586	4.27276e-05	0.0821328	0.355957	0.0509529	0.418943	0.00161485	1.3239	0.0214904	0.58345	0.209444	0.323123	Yes	170	Yes	65	No		No		No		No		No		Yes	46	No		No		No		No		No		No		No
7000338	NM_009742	Bcl2a1a	B cell leukemia/lymphoma 2 related protein A1a	4.57628	4.7616	4.49577	5.92617	4.78983	4.59132	0.000623251	0.489604	0.170273	0.41726	-0.0955534	0.00825995	1.33485	0.331116	0.19851	0.938975	-0.0150434	Yes	171	No		No		Yes	17	No		No		No		No		No		No		No		No		No		No		No
6843180	NM_010508	Ifnar1	interferon (alpha and beta) receptor 1	4.30353	4.45768	4.06711	5.57912	4.26877	3.82419	0.00172814	0.0862852	0.63349	0.275694	0.242913	0.00106901	1.75493	0.052161	0.444577	0.331952	0.479333	Yes	172	No		No		No		No		No		No		No		No		No		No		No		Yes	9	No		No
7009431	ENSMUST00000093508	Sp110	Sp110 nuclear body protein	5.73775	5.84628	5.37836	6.47587	5.59723	4.98605	0.00260911	0.0608101	0.860227	0.333961	0.39231	0.0180804	1.48982	0.164001	0.611183	0.0868766	0.751703	Yes	173	No		No		No		No		No		No		No		No		No		No		No		No		No		No
6856290	NM_009778	C3	complement component 3	9.44213	9.25583	8.65999	9.87298	8.70356	8.84669	2.42164e-05	0.0303426	0.409136	0.201769	-0.186697	0.00082775	1.02629	0.324915	-0.143133	0.0290117	0.59544	Yes	174	Yes	68	Yes	53	No		No		No		Yes	36	Yes	47	No		No		No		No		No		No		No
6817954	NM_181390	Mustn1	musculoskeletal, embryonic nuclear protein 1	10.9931	10.6116	11.8632	11.8826	10.6887	10.265	5.59332e-10	0.00781845	0.3466	4.48215e-05	1.59817	2.66595e-05	1.6176	0.0202028	0.423633	0.00102617	0.728067	Yes	175	No		Yes	1	No		No		No		No		No		No		No		No		No		No		No		No
6823666	NM_011103	Prkcd	protein kinase C, delta	8.20111	7.85742	9.02024	8.90724	7.7978	7.76003	5.46897e-09	0.446184	0.0973932	6.64757e-05	1.26021	0.000102389	1.14721	0.528771	0.0377698	0.000458367	0.441083	Yes	176	No		Yes	2	Yes	1	No		Yes	34	Yes	31	No		No		No		No		No		Yes	67	Yes	36	No
6859972	NM_007913	Egr1	early growth response 1	7.87657	7.54012	8.47964	8.3579	7.25136	7.22577	7.01135e-05	0.0338997	0.31435	0.0190908	1.25387	0.000264294	1.13214	0.794793	0.0255966	0.00343141	0.650803	Yes	177	No		No		No		Yes	7	No		No		No		No		Yes	67	No		No		Yes	68	No		No
6990715	NM_153098	Cd109	CD109 antigen	5.29021	5.2652	7.2054	6.84059	5.09676	4.97176	1.16269e-09	0.10334	0.293437	0.000198159	2.23364	0.000296161	1.86883	0.388177	0.124993	0.0689448	0.318447	Yes	178	No		Yes	3	No		Yes	4	No		No		No		No		Yes	65	Yes	1	No		No		No		No
6894907	NM_177343	Camk1d	calcium/calmodulin-dependent protein kinase ID	5.55211	5.47094	6.82038	6.65817	5.41277	5.31744	4.01476e-06	0.115472	0.153497	0.000240737	1.50293	1.91866e-05	1.34073	0.598828	0.0953234	0.392131	0.234667	Yes	179	Yes	76	No		No		No		No		No		No		No		No		No		No		No		No		Yes
6942524	NM_008871	Serpine1	serine (or cysteine) peptidase inhibitor, clade E, member 1	7.85032	7.48886	9.47272	8.9722	7.40458	7.68616	2.30638e-07	0.445882	-0.197303	0.000923394	1.78656	0.00190344	1.28604	0.183285	-0.28158	0.523377	0.164163	Yes	180	Yes	75	Yes	4	No		No		No		No		Yes	49	No		No		No		No		No		No		Yes
6759621	NM_010233	Fn1	fibronectin 1	9.0798	8.9075	9.73729	10.7	8.28444	8.32248	1.08404e-08	0.00211705	0.585024	8.58239e-05	1.41481	8.36531e-06	2.37755	0.73003	-0.038043	0.0298551	0.757317	Yes	181	Yes	61	Yes	66	No		No		No		No		Yes	34	No		No		No		No		No		No		No
6900450	NM_172685	Slc25a24	solute carrier family 25 (mitochondrial carrier, phosphate carrier), member 24	7.86609	7.58687	8.51854	9.43162	7.07018	7.24617	9.85193e-10	0.00658886	0.340697	0.000809458	1.27237	2.89426e-06	2.18545	0.0989893	-0.17599	0.0112698	0.619913	Yes	182	No		No		No		No		No		No		No		No		No		No		No		No		No		No
6972626	NM_173008	Ssc5d	scavenger receptor cysteine rich domain containing (5 domains)	8.51115	8.44023	9.23731	9.9578	7.94789	8.06682	8.97301e-07	0.0777392	0.373407	0.00148683	1.17049	4.51821e-05	1.89098	0.431451	-0.118937	0.146544	0.444327	Yes	183	No		No		No		No		No		No		No		No		No		No		No		No		No		No
6803906	AK138503	Ahnak2	AHNAK nucleoprotein 2	7.99248	7.80353	8.39881	8.96627	7.5788	7.56751	2.4161e-08	0.00755915	0.236023	0.00276254	0.831297	4.40627e-05	1.39876	0.854941	0.0112867	0.00144424	0.424974	Yes	184	No		Yes	67	No		No		No		No		No		No		No		No		No		No		No		No
6803902	BC138468	Ahnak2	AHNAK nucleoprotein 2	9.48029	9.16763	10.16	10.8739	8.85942	8.83942	4.36173e-08	0.0464014	0.328213	0.000592641	1.32058	1.5157e-05	2.03445	0.742055	0.0200033	0.0276657	0.640876	Yes	185	No		Yes	68	No		No		No		No		No		No		No		No		No		No		No		No
6872010	NM_010730	Anxa1	annexin A1	5.91012	5.70567	6.90938	7.8762	5.40183	5.47054	6.50492e-10	0.220591	0.235133	0.000563577	1.43884	4.64847e-05	2.40566	0.606176	-0.0687132	0.0348203	0.43958	Yes	186	No		No		No		No		No		No		No		No		Yes	62	No		No		Yes	64	No		No
6875181	NM_008625	Mrc1	mannose receptor, C type 1	7.30278	7.21059	8.35093	9.22647	6.96079	6.8417	1.20825e-09	0.0388351	0.36889	0.000170313	1.50923	3.71005e-06	2.38477	0.238281	0.119087	0.009732	0.46108	Yes	187	No		No		No		No		No		No		No		No		No		No		No		No		No		No
6817381	NM_008873	Plau	plasminogen activator, urokinase	8.35133	8.26603	8.8409	9.35777	8.22372	8.13427	2.40684e-07	0.117979	0.13176	0.000191793	0.706627	7.83072e-05	1.2235	0.264804	0.0894467	0.227897	0.217063	Yes	188	No		Yes	73	No		No		No		No		Yes	33	No		No		No		No		No		No		No
6749142	NM_009930	Col3a1	collagen, type III, alpha 1	8.34383	8.20738	8.92683	9.86109	7.83688	7.75603	7.05197e-10	0.0196525	0.45135	0.000564274	1.1708	1.84727e-05	2.10505	0.465699	0.0808431	0.0034109	0.587793	Yes	189	No		Yes	69	No		Yes	12	No		No		Yes	35	No		No		No		Yes	76	No		No		No
6978229	NM_008610	Mmp2	matrix metallopeptidase 2	8.93367	8.90297	9.36943	9.87827	8.69236	8.59768	8.1254e-06	0.0648848	0.30529	0.00322769	0.771747	0.000929712	1.28059	0.487068	0.0946798	0.199691	0.335983	Yes	190	No		Yes	70	No		No		No		No		Yes	36	No		No		No		Yes	77	No		No		No
6974639	NM_008872	Plat	plasminogen activator, tissue	6.67963	6.68032	7.0775	7.58306	6.53217	6.45891	5.82507e-07	0.0557288	0.22141	0.00287269	0.618597	0.00114285	1.12416	0.442278	0.0732667	0.12114	0.220723	Yes	191	No		No		No		No		Yes	27	No		No		No		No		No		No		No		No		No
6972625	NM_173008	Ssc5d	scavenger receptor cysteine rich domain containing (5 domains)	6.10001	6.15718	6.59948	7.00751	5.91007	5.84959	9.1064e-06	0.00999008	0.307583	0.00793409	0.749887	0.000210808	1.15792	0.539427	0.0604766	0.102988	0.250413	Yes	192	No		No		No		No		No		No		No		No		No		No		No		No		No		No
6888696	NM_008982	Ptprj	protein tyrosine phosphatase, receptor type, J	6.88999	6.79248	7.32719	8.232	6.41342	6.6294	1.06897e-09	0.147875	0.163083	0.001783	0.697786	1.31757e-05	1.6026	0.00222377	-0.21598	0.008859	0.260587	Yes	193	No		Yes	59	No		No		Yes	24	Yes	24	Yes	13	No		No		No		Yes	79	No		No		Yes
6878955	NM_008982	Ptprj	protein tyrosine phosphatase, receptor type, J	6.19002	6.29694	6.77365	7.45402	5.87331	6.09456	3.55516e-05	0.453976	0.20238	0.00134364	0.679087	5.62077e-05	1.35945	0.115622	-0.221254	0.609998	0.0954566	Yes	194	No		Yes	63	No		No		Yes	30	Yes	27	Yes	41	No		No		No		Yes	82	No		No		Yes
6864609	NM_028261	Tmem173	transmembrane protein 173	7.38725	7.00114	8.21626	8.59772	6.90545	6.74321	2.40989e-10	0.0116781	0.257933	4.69343e-05	1.47305	3.25515e-05	1.85451	0.0700449	0.162247	0.00640043	0.64404	Yes	195	No		No		No		No		No		No		No		No		No		No		Yes	87	No		No		No
6973008	NM_173008	Ssc5d	scavenger receptor cysteine rich domain containing (5 domains)	8.2636	8.18418	9.10084	9.48721	7.89322	7.73256	4.72077e-09	0.0064454	0.451613	0.000164727	1.36827	0.000195876	1.75465	0.141785	0.160653	0.0113985	0.531033	Yes	196	No		No		No		No		No		No		No		No		No		No		No		No		No		No
6930799	NM_011435	Sod3	superoxide dismutase 3, extracellular	7.16331	7.14839	7.92662	8.21889	6.92253	6.87653	1.31152e-07	0.0351833	0.271857	0.000108768	1.05008	7.47724e-05	1.34236	0.493783	0.0460002	0.156808	0.28678	Yes	197	No		No		No		No		No		No		No		No		No		No		No		No		No		No
6812386	NM_028784	F13a1	coagulation factor XIII, A1 subunit	6.66685	6.55134	7.38527	7.65061	6.27003	6.47157	4.63842e-08	0.200038	0.0797699	0.00133522	0.9137	1.14094e-05	1.17904	0.0313878	-0.201533	0.19378	0.195283	Yes	198	No		Yes	76	No		No		No		No		No		No		No		No		No		No		No		No
6914190	NM_021297	Tlr4	toll-like receptor 4	5.60728	5.45098	6.2142	6.4899	5.26655	5.32489	1.75436e-06	0.450644	0.126093	0.00243486	0.889313	5.36685e-05	1.16501	0.500979	-0.0583401	0.00279277	0.282397	Yes	199	Yes	72	Yes	77	No		No		No		Yes	33	No		No		No		No		Yes	88	Yes	65	Yes	37	No
7018365	NM_001161432	Eda2r	ectodysplasin A2 receptor	7.29396	7.56112	8.43846	8.73045	7.19545	7.0546	1.78923e-05	0.165092	0.506513	0.00932018	1.38386	0.00594589	1.67585	0.711192	0.14085	0.463084	0.239357	Yes	200	No		No		No		No		No		No		No		No		No		No		No		No		No		No
6986725	NM_010809	Mmp3	matrix metallopeptidase 3	4.85288	4.45391	5.55579	6.44058	4.59676	4.50266	3.24312e-09	0.705874	-0.0487501	0.00118796	1.05314	0.000159301	1.93793	0.587338	0.0941002	0.063853	0.35022	Yes	201	No		No		No		No		No		No		No		No		No		No		No		No		No		No
6932368	NM_019932	Pf4	platelet factor 4	6.38893	5.97336	7.11732	7.80421	6.0796	5.76867	1.50491e-09	0.0677937	0.204683	6.39826e-05	1.34864	3.55474e-06	2.03554	0.00268642	0.310927	0.0106716	0.620253	Yes	202	Yes	69	Yes	71	No		No		No		No		Yes	31	No		Yes	61	No		Yes	85	No		No		No
6992332	NM_008160	Gpx1	glutathione peroxidase 1	7.90471	7.72307	8.19213	8.65718	7.77871	7.60698	1.5237e-06	0.0989474	0.11609	0.0155431	0.585157	8.9749e-05	1.0502	0.078081	0.171737	0.00838638	0.29773	Yes	203	Yes	70	Yes	72	Yes	14	No		No		No		No		Yes	16	No		No		Yes	86	No		No		No
6815271	NM_010169	F2r	coagulation factor II (thrombin) receptor	8.1058	7.9961	8.49743	8.92867	7.95016	7.71065	4.34437e-08	0.0552376	0.285447	0.00141304	0.78678	0.000264992	1.21802	0.06928	0.239513	0.0200281	0.395153	Yes	204	Yes	71	Yes	74	No		No		No		Yes	34	No		No		No		No		No		No		No		No
6844421	NM_011173	Pros1	protein S (alpha)	6.03076	5.74146	6.74829	7.77876	5.87029	5.13747	0.000112045	0.1713	0.603993	0.0103834	1.61082	0.00434187	2.64129	0.0859136	0.732817	0.110649	0.893287	Yes	205	No		Yes	75	No		No		No		No		No		No		No		No		No		No		No		No
7018366	NM_001161432	Eda2r	ectodysplasin A2 receptor	6.47761	6.52512	6.91308	7.25348	6.29364	6.06054	5.92618e-06	0.0225071	0.464577	0.00264997	0.852537	0.00116027	1.19294	0.275793	0.233103	0.0418192	0.417073	Yes	206	No		No		No		No		No		No		No		No		No		No		No		No		No		No
6764235	NM_008329	Ifi204	interferon activated gene 204	6.39483	6.47125	7.6509	8.0392	6.12243	6.43782	6.85882e-06	0.886687	0.0334233	2.2388e-05	1.21308	0.000441139	1.60137	0.1014	-0.315393	0.876282	-0.0429934	Yes	207	No		No		No		No		No		No		No		No		No		No		No		No		No		No
6747839	NM_016923	Ly96	lymphocyte antigen 96	5.53111	5.75838	6.19123	6.65469	5.52331	5.57771	1.07602e-06	0.0352316	0.18067	0.0171942	0.613517	2.81427e-05	1.07698	0.532497	-0.0543966	0.526145	-0.0466	Yes	208	Yes	73	No		No		No		No		No		No		No		No		No		Yes	84	No		No		No
6764251	AK138785	Ifi204	interferon activated gene 204	6.68357	6.83727	7.90921	8.81375	6.47577	6.7373	0.000182349	0.834153	0.09997	0.0457437	1.17191	0.00332475	2.07645	0.42378	-0.26153	0.897934	-0.0537265	Yes	209	No		No		No		No		No		No		No		No		No		No		No		No		No		No
6894591	NM_008982	Ptprj	protein tyrosine phosphatase, receptor type, J	8.24449	7.8113	8.5569	9.61192	7.23842	7.70222	2.12395e-07	0.383474	0.109083	0.00198959	0.854687	2.47781e-05	1.9097	0.106822	-0.4638	0.016767	0.54227	Yes	210	No		Yes	78	No		No		Yes	32	Yes	28	Yes	42	No		No		No		Yes	83	No		No		Yes
6880393	NM_011580	Thbs1	thrombospondin 1	8.44452	8.30729	8.79762	9.53254	7.45733	8.02123	1.8807e-05	0.314756	0.286063	0.0135358	0.776396	0.000135768	1.51131	0.00825484	-0.563893	0.16171	0.42329	Yes	211	Yes	74	Yes	79	No		Yes	18	Yes	33	No		Yes	43	No		No		No		No		No		Yes	33	Yes
6849595	NM_007669	Cdkn1a	cyclin-dependent kinase inhibitor 1A (P21)	7.77881	7.83032	8.08221	8.85131	7.11976	7.70928	1.7167e-06	0.510283	0.12104	0.0180814	0.37293	3.63135e-06	1.14202	0.0145966	-0.589523	0.24362	0.0695267	Yes	212	No		No		No		No		No		No		No		No		No		No		No		Yes	63	No		No
6978290	NM_008630	Mt2	metallothionein 2	9.76268	9.38773	10.3077	10.5547	7.58653	8.50765	7.40128e-07	0.0403194	0.88008	0.000468566	1.80009	0.000266685	2.04702	0.0372675	-0.921117	0.000703521	1.25504	Yes	213	No		No		No		No		No		No		No		No		No		No		No		No		No		No
6978291	NM_013602	Mt1	metallothionein 1	9.54863	9.14548	10.1246	10.1978	8.44307	8.90404	4.34277e-05	0.454045	0.241437	0.0032404	1.2206	0.00417993	1.29377	0.12522	-0.46097	0.0133972	0.644593	Yes	214	No		No		No		No		No		No		No		No		No		No		No		No		No		No
6947475	NM_021469	Dysf	dysferlin	7.03232	6.84352	8.85003	6.82283	8.63542	8.55051	3.03338e-13	7.93899e-06	-1.70699	0.0125042	0.299517	9.89378e-06	-1.72768	0.219711	0.0849101	1.5251e-05	-1.51819	Yes	215	No		Yes	80	No		No		No		No		No		No		No		No		No		No		No		No
6868582	NM_013467	Aldh1a1	aldehyde dehydrogenase family 1, subfamily A1	8.43115	8.22899	9.43341	7.71232	8.72564	8.78498	1.81183e-07	0.0212556	-0.555983	0.00212876	0.648433	0.000378281	-1.07266	0.594714	-0.0593402	0.0604681	-0.353823	Yes	216	No		No		No		No		No		No		No		No		No		No		No		No		No		No
6863605	NM_009700	Aqp4	aquaporin 4	7.48355	7.49055	7.35778	6.67132	8.1078	7.86863	1.47674e-07	0.0215196	-0.37808	0.0140823	-0.51085	0.000291593	-1.19731	0.134743	0.239166	0.0118808	-0.38508	Yes	217	No		No		No		No		No		No		No		No		No		No		No		No		No		No
6943162	NM_010228	Flt1	FMS-like tyrosine kinase 1	8.3003	8.45734	8.21877	7.6895	8.61538	8.78679	3.33304e-07	0.00722563	-0.329456	0.00254764	-0.56802	0.000193945	-1.09729	0.112782	-0.171417	0.000712623	-0.48649	Yes	218	No		No		No		No		Yes	36	Yes	41	Yes	50	No		Yes	77	No		No		No		No		Yes
6858319	NM_013671	Sod2	superoxide dismutase 2, mitochondrial	10.7504	10.9	10.5675	9.70913	11.0266	11.0379	1.55869e-08	0.0229638	-0.137933	0.000374496	-0.470466	0.000155046	-1.3288	0.872508	-0.0113331	0.0320396	-0.287567	Yes	219	No		Yes	81	No		No		No		No		No		No		Yes	74	No		No		No		No		No
6825443	NM_007940	Ephx2	epoxide hydrolase 2, cytoplasmic	7.91761	8.07454	7.75894	6.8582	8.25916	8.27074	1.14295e-07	0.211076	-0.196207	0.0114218	-0.5118	0.000630283	-1.41255	0.929729	-0.0115868	0.0608892	-0.353133	Yes	220	Yes	77	No		No		No		No		No		No		No		No		No		No		No		No		No
7004171	NM_013671	Sod2	superoxide dismutase 2, mitochondrial	10.1626	10.4474	10.0622	9.23373	10.5868	10.6124	2.57617e-06	0.210089	-0.164967	0.00310798	-0.550234	0.000628204	-1.37867	0.846995	-0.0256335	0.0480719	-0.44984	Yes	221	No		Yes	82	No		No		No		No		No		No		Yes	76	No		No		No		No		No
6880578	AK040360	Capn3	calpain 3	7.81417	8.06425	7.5314	6.69607	7.93952	8.10288	0.000116586	0.894463	-0.0386297	0.0313997	-0.571486	0.00399714	-1.40681	0.453415	-0.163366	0.203237	-0.28871	Yes	222	No		Yes	83	No		No		No		No		No		Yes	21	No		No		No		No		No		No
6971987	NM_009760	Bnip3	BCL2/adenovirus E1B interacting protein 3	9.75446	9.9424	9.84752	9.06872	10.173	10.1516	8.83874e-05	0.401846	-0.209213	0.110841	-0.304093	0.00176	-1.0829	0.909997	0.0214198	0.0517321	-0.39715	Yes	223	No		No		Yes	19	No		No		No		No		No		No		No		No		No		No		No
6957169	NM_001033126	Cd27	CD27 antigen	6.52381	6.85511	6.33388	6.02076	6.81404	7.0872	2.13877e-05	0.128139	-0.232083	0.00620597	-0.753317	2.21908e-05	-1.06643	0.0638692	-0.273157	0.00130716	-0.56339	Yes	224	No		No		No		No		No		No		No		No		Yes	78	No		No		Yes	71	No		No
6933800	NM_008712	Nos1	nitric oxide synthase 1, neuronal	8.86609	8.96637	8.84719	7.61448	8.79375	9.02012	5.16183e-07	0.545532	-0.0537529	0.105291	-0.17293	8.84291e-06	-1.40564	0.0646744	-0.226373	0.339759	-0.15403	Yes	225	No		No		No		No		No		No		No		No		No		No		No		No		No		No
7003368	ENSMUST00000142742	Nos1	nitric oxide synthase 1, neuronal	11.2513	11.14	11.0981	9.46847	10.9719	11.3723	2.00392e-06	0.199901	-0.232266	0.0423271	-0.274233	3.25746e-05	-1.90383	0.0583162	-0.400433	0.563828	-0.121033	Yes	226	No		No		No		No		No		No		No		No		No		No		No		No		No		No
6832389	NM_011144	Ppara	peroxisome proliferator activated receptor alpha	8.2435	8.56505	8.75276	7.41645	8.67179	9.1934	1.64387e-05	0.0117284	-0.62835	0.0123944	-0.440637	0.00126403	-1.77695	0.00300794	-0.521604	0.00725439	-0.949897	Yes	227	No		Yes	84	No		No		No		No		No		No		No		No		No		No		No		No
6832388	NM_011144	Ppara	peroxisome proliferator activated receptor alpha	8.07499	8.17123	8.70818	7.1805	8.55411	9.06645	1.35961e-05	0.0273395	-0.895216	0.218657	-0.358267	0.00205593	-1.88595	0.100706	-0.512337	0.0121825	-0.991453	Yes	228	No		Yes	85	No		No		No		No		No		No		No		No		No		No		No		No
6832390	NM_011144	Ppara	peroxisome proliferator activated receptor alpha	7.96395	8.04205	8.28764	7.32168	8.40707	8.74073	0.000115818	0.013434	-0.698683	0.0253794	-0.453089	0.00489303	-1.41905	0.0517098	-0.333663	0.00954577	-0.776776	Yes	229	No		Yes	86	No		No		No		No		No		No		No		No		No		No		No		No
6880516	NM_026929	Chac1	ChaC, cation transport regulator 1	10.2981	10.5173	8.56951	8.92585	10.5677	10.9552	3.51619e-05	0.335392	-0.437833	0.000168491	-2.38565	0.000150425	-2.02932	0.402549	-0.387496	0.0107413	-0.6571	Yes	230	No		No		No		No		No		No		No		No		No		No		No		No		No		No
6791075	AK085396	Igf2bp1	insulin-like growth factor 2 mRNA binding protein 1	3.9494	3.08796	3.45839	3.02953	3.60648	4.28017	0.00508541	0.0137294	-1.19221	0.0683251	-0.821777	0.0192401	-1.25064	0.113516	-0.673693	0.416998	-0.330773	Yes	231	No		No		No		No		No		No		No		No		No		No		No		No		No		No
6989921	NM_173385	Cilp	cartilage intermediate layer protein, nucleotide pyrophosphohydrolase	7.92579	7.65217	7.68847	9.84525	6.74692	6.9121	2.07773e-12	0.00108632	0.740067	0.00157534	0.77637	6.38181e-06	2.93314	0.130611	-0.165184	0.00114916	1.01368	No		No		No		No		No		Yes	2	No		No		No		No		No		No		No		No		No
6973358	NR_023846	Peg3os	Peg3 opposite strand	8.60934	8.23146	8.75801	10.613	8.06862	7.73028	2.12484e-12	0.0112085	0.50118	0.000176461	1.02773	5.96904e-06	2.88275	0.0118298	0.338337	0.000668552	0.879063	No		No		No		No		No		No		No		No		No		No		No		No		No		No		No
6900279	NR_033498	AI504432	expressed sequence AI504432	4.08665	4.14066	4.00273	5.57025	3.74997	3.69912	2.13626e-12	0.000488832	0.44154	0.00958782	0.30361	1.83096e-06	1.87113	0.364432	0.0508533	0.00595922	0.387533	No		No		No		No		No		No		No		No		No		No		No		No		No		No		No
6763259	NM_009230	Soat1	sterol O-acyltransferase 1	6.84619	6.61957	6.94292	8.29481	6.44854	6.29763	2.32872e-12	0.000596497	0.321933	7.74462e-05	0.645287	2.57386e-06	1.99718	0.00307363	0.150904	0.00134115	0.548553	No		No		No		No		No		No		No		No		No		No		No		No		No		No		No
6803161	NM_011175	Lgmn	legumain	8.86373	8.49945	9.24735	10.3465	8.24073	8.13206	3.50543e-12	0.00146077	0.367383	0.000134646	1.11529	1.7364e-06	2.21444	0.214757	0.108663	0.0005015	0.731667	No		No		No		No		No		Yes	21	No		No		No		No		No		No		No		No		No
6753402	NM_001130174	Tnnt2	troponin T2, cardiac	7.44263	7.01564	6.86735	8.72691	6.72415	6.74549	3.53106e-12	0.00799393	0.270147	0.0863607	0.12186	1.53812e-05	1.98142	0.763599	-0.0213434	0.00103429	0.697137	No		No		No		No		No		No		No		No		Yes	3	No		No		No		No		No		No
6828480	NM_011815	Fyb	FYN binding protein	5.15391	4.93746	4.9187	7.00636	4.63582	4.51974	6.11611e-12	0.00751628	0.417717	0.00149881	0.398963	3.91133e-06	2.48662	0.0248024	0.11608	0.000280367	0.634173	No		No		No		No		No		No		No		No		No		No		No		No		No		Yes	6	No
6942192	NM_010368	Gusb	glucuronidase, beta	7.08897	6.80171	7.00846	8.304	6.7127	6.6502	7.72505e-12	0.0193139	0.15151	0.000126382	0.358257	1.04247e-05	1.6538	0.230464	0.0625	0.000410412	0.438766	No		No		No		No		No		No		No		No		No		No		No		No		No		No		No
6871545	NM_027836	Ms4a7	membrane-spanning 4-domains, subfamily A, member 7	5.34456	4.862	5.48966	8.11107	4.49775	4.44432	8.10552e-12	0.00284699	0.417677	7.02403e-05	1.04534	3.56508e-06	3.66675	0.198302	0.0534299	0.00535614	0.900237	No		No		No		No		No		No		No		No		No		No		No		No		No		No		No
6943841	NM_130877	Peg10	paternally expressed 10	7.7917	7.66929	11.4221	10.0553	7.33388	7.30641	1.0305e-11	0.136722	0.36288	2.26786e-05	4.11572	5.03887e-05	2.74892	0.842389	0.0274666	0.0349204	0.485283	No		No		No		No		Yes	3	No		No		No		No		No		No		No		No		No		No
6972750	NM_008817	Peg3	paternally expressed 3	8.75768	8.39838	8.86493	10.5815	8.15045	8.02021	1.04152e-11	0.00397428	0.37817	0.000190934	0.844723	2.13462e-06	2.56132	0.340545	0.130243	0.000630181	0.73747	No		No		No		No		No		No		No		No		No		No		No		No		No		No		No
6768198	NM_025273	Pcbd1	pterin 4 alpha carbinolamine dehydratase/dimerization cofactor of hepatocyte nuclear factor 1 alpha (TCF1) 1	6.81348	6.50082	8.16067	8.27151	6.35927	5.9716	1.45315e-11	0.00376589	0.529213	6.04473e-05	2.18906	1.24723e-05	2.29991	0.0116861	0.387667	0.000816636	0.841877	No		No		No		No		No		No		No		No		No		No		No		No		No		No		No
6897557	NM_015784	Postn	periostin, osteoblast specific factor	8.3259	8.14731	7.37331	10.8596	6.96015	7.09783	1.64141e-11	0.00240647	1.04948	0.082129	0.275476	5.90867e-06	3.76177	0.305614	-0.13768	0.0032958	1.22807	No		No		No		No		No		No		No		No		No		No		No		No		No		No		No
6762796	NM_015811	Rgs1	regulator of G-protein signaling 1	4.14841	4.11828	4.05363	5.86121	3.96533	4.11466	1.66274e-11	0.960545	0.00362349	0.519487	-0.0610301	2.81677e-05	1.74655	0.1149	-0.149327	0.651584	0.0337569	No		No		No		No		No		No		No		No		No		No		No		No		No		No		No
6941173	NM_008153	Cmklr1	chemokine-like receptor 1	7.5314	7.49783	8.01958	8.88424	7.05243	7.20558	1.92844e-11	0.00583366	0.292246	0.000108816	0.813997	1.17257e-05	1.67866	0.0197597	-0.153153	0.00260795	0.32582	No		No		No		No		No		No		No		No		No		No		No		No		No		No		Yes
6846468	NM_007739	Col8a1	collagen, type VIII, alpha 1	5.73113	5.58637	5.90869	7.45218	5.27903	5.27094	1.93772e-11	0.00185661	0.31543	2.49814e-05	0.637757	1.08474e-05	2.18124	0.877242	0.00809336	0.00625346	0.460197	No		No		No		No		No		No		No		Yes	7	No		No		No		No		No		No		No
6957059	NM_009779	C3ar1	complement component 3a receptor 1	7.80244	7.05488	7.34333	10.2729	6.16835	5.95126	2.15313e-11	0.000551203	1.10363	1.06256e-05	1.39208	2.70317e-07	4.32164	0.0334625	0.21709	0.00113468	1.85119	No		No		No		No		No		No		No		Yes	1	No		No		No		Yes	4	No		No		Yes
6767782	NM_013532	Lilrb4	leukocyte immunoglobulin-like receptor, subfamily B, member 4	6.65691	6.27358	6.2313	9.14795	5.10915	4.9954	2.31919e-11	0.00152368	1.27819	0.000502657	1.2359	2.41919e-06	4.15256	0.307567	0.11375	0.000777685	1.66152	No		No		No		No		No		No		No		No		No		No		No		No		No		No		No
6868091	NM_029499	Ms4a4c	membrane-spanning 4-domains, subfamily A, member 4C	4.60243	4.66964	4.74397	5.88601	4.49809	4.52442	2.67422e-11	0.0954403	0.145223	0.0147196	0.219553	3.7331e-07	1.36159	0.157918	-0.0263233	0.0129906	0.0780098	No		No		No		No		No		No		No		No		No		No		No		No		No		No		No
6851324	NM_010130	Emr1	EGF-like module containing, mucin-like, hormone receptor-like sequence 1	6.68552	6.23787	6.78215	9.09755	5.66226	5.34271	3.14551e-11	0.00186341	0.89516	0.000110737	1.43944	1.30923e-06	3.75484	0.0160587	0.319547	0.000711943	1.3428	No		No		No		No		No		No		No		No		No		No		No		No		No		No		No
6877895	NM_172856	Cers6	ceramide synthase 6	5.69386	5.58711	5.49147	6.86624	5.34484	5.38415	3.21433e-11	0.0142173	0.202963	0.096977	0.107317	2.15115e-05	1.48209	0.603451	-0.0393133	0.0028132	0.30971	No		No		No		No		No		No		No		No		No		No		No		No		No		No		No
7003983	BC059060	Gm3893	predicted gene 3893	10.387	10.4413	6.42269	9.68704	6.31261	6.15368	3.30209e-11	1.23322e-05	4.28759	0.124847	0.269007	7.3435e-05	3.53336	0.394471	0.158933	2.59762e-05	4.23329	No		No		No		No		No		No		No		No		No		No		No		No		No		No		No
6881139	NM_001177646	Sirpa	signal-regulatory protein alpha	7.09798	6.81771	6.89049	8.47959	6.66107	6.55977	3.53759e-11	0.0017088	0.25794	0.0126615	0.330723	7.51692e-07	1.91982	0.0317521	0.101307	0.00355446	0.538213	No		No		No		No		No		No		No		No		No		Yes	34	No		No		No		No		No
6773235	NM_009665	Amd1	S-adenosylmethionine decarboxylase 1	11.9251	12.1086	11.1942	9.87638	12.1687	12.0758	4.08618e-11	0.808435	0.0327333	0.000204624	-0.8816	2.14132e-05	-2.19946	0.270841	0.0929	0.113695	-0.150733	No		No		No		No		No		No		No		No		No		No		No		No		No		No		No
6972891	NM_011769	Zim1	zinc finger, imprinted 1	7.83798	7.59381	7.84068	9.33883	7.51118	7.46001	4.3473e-11	0.0905301	0.133803	0.0109336	0.38067	4.15078e-06	1.87882	0.573523	0.0511735	0.00575978	0.37797	No		No		No		No		No		No		No		No		No		No		No		No		No		No		No
6755210	NM_013489	Cd84	CD84 antigen	5.81039	5.59847	5.61258	8.33438	5.06047	5.0375	4.46067e-11	0.0173706	0.56097	0.00264242	0.575087	1.39238e-05	3.29688	0.78614	0.0229734	0.000392728	0.772893	No		No		No		No		No		No		No		No		No		No		No		No		No		No		No
6997113	NM_010106	Eef1a1	eukaryotic translation elongation factor 1 alpha 1	9.09846	8.9974	9.15061	10.0298	8.91001	8.83858	5.18691e-11	0.0799368	0.158823	0.00893963	0.312037	5.99366e-05	1.19123	0.341453	0.0714334	0.0182848	0.259887	No		No		No		No		No		No		No		No		No		No		No		No		No		No		No
6875592	NM_019456	Apbb1ip	amyloid beta (A4) precursor protein-binding, family B, member 1 interacting protein	5.99715	5.78269	6.3011	7.42372	5.65525	5.67207	5.35969e-11	0.199474	0.110613	0.00052732	0.62903	2.55929e-05	1.75165	0.794154	-0.0168266	0.0253021	0.325073	No		No		No		No		No		No		No		No		No		No		No		No		Yes	52	No		No
6977975	NM_007406	Adcy7	adenylate cyclase 7	7.46472	7.31957	7.24414	8.54245	7.01376	7.0198	5.45441e-11	0.00032271	0.299767	0.00311061	0.224336	7.22004e-07	1.52265	0.850235	-0.00604343	0.00719837	0.444917	No		No		No		No		No		No		No		No		No		No		No		No		No		No		No
6802098	NM_134156	Actn1	actinin, alpha 1	7.17276	7.05431	7.03767	8.16914	6.83751	6.94199	5.7137e-11	0.136735	0.112323	0.190556	0.0956833	3.30943e-05	1.22715	0.139853	-0.104473	0.00873549	0.23077	No		No		No		No		No		No		No		No		No		No		No		No		No		No		No
6890448	NM_025961	Gatm	glycine amidinotransferase (L-arginine:glycine amidinotransferase)	7.23304	7.10261	7.76074	8.60839	6.82971	6.95635	6.19427e-11	0.00426369	0.146263	0.000365695	0.80439	1.51701e-06	1.65204	0.110272	-0.12664	0.0117956	0.276693	No		No		No		No		No		No		No		No		No		No		No		No		No		No		No
6868171	NM_010821	Mpeg1	macrophage expressed gene 1	7.11912	6.67894	5.87765	9.53282	5.32652	5.06895	6.24364e-11	2.90101e-05	1.60999	6.8807e-05	0.808704	2.10329e-06	4.46387	0.215808	0.257573	0.000471678	2.05017	No		No		No		No		No		No		No		No		No		No		No		No		No		No		No
6790244	NM_181545	Slfn8	schlafen 8	4.42584	4.28377	4.40174	6.26425	4.17849	4.07497	6.66549e-11	0.0198162	0.208803	0.0516706	0.32677	6.50389e-06	2.18929	0.140612	0.103524	0.00227485	0.35087	No		No		No		No		No		No		No		No		No		No		No		No		No		No		No
6833513	NM_153505	Nckap1l	NCK associated protein 1 like	6.62463	6.30559	6.51042	8.77819	5.83122	5.67925	6.7446e-11	0.00488555	0.62634	0.00053799	0.831167	6.99794e-06	3.09894	0.0625479	0.151967	0.00220514	0.945383	No		No		No		No		No		No		No		No		No		Yes	25	No		Yes	17	Yes	11	No		Yes
6906652	NM_030707	Fcrls	Fc receptor-like S, scavenger receptor	6.49032	6.18556	6.17465	8.51103	5.9206	5.86952	7.45822e-11	0.0251052	0.31604	0.103425	0.305127	9.21464e-06	2.64151	0.622811	0.0510734	0.0103443	0.620797	No		No		No		No		No		No		No		No		No		No		No		No		No		No		No
6978232	NM_173014	Lpcat2	lysophosphatidylcholine acyltransferase 2	5.60955	5.33748	5.35252	7.01757	5.19293	5.22752	7.84145e-11	0.200559	0.109963	0.154527	0.125003	5.07685e-05	1.79005	0.632813	-0.0345931	0.0190137	0.38203	No		No		No		No		No		No		No		No		No		No		No		No		No		No		No
6777073	NM_028608	Glipr1	GLI pathogenesis-related 1 (glioma)	5.74644	5.48136	5.41622	7.28057	5.18222	5.20834	7.891e-11	0.0146518	0.273027	0.0313845	0.207883	9.70963e-05	2.07224	0.728593	-0.02612	0.00220859	0.5381	No		No		No		No		No		No		No		No		No		No		No		No		No		No		No
6815345	NM_010422	Hexb	hexosaminidase B	6.98236	6.94373	7.15527	8.54066	6.70821	6.73059	8.05031e-11	0.0686334	0.213143	0.00880442	0.42468	5.30152e-05	1.81007	0.801042	-0.0223799	0.0635633	0.251773	No		No		No		No		No		No		No		No		No		No		No		No		No		No		No
6950137	NM_177686	Clec12a	C-type lectin domain family 12, member a	5.54911	5.18697	5.45118	7.72729	4.84061	4.6128	8.78345e-11	0.00242327	0.574167	0.00246255	0.838377	9.21838e-07	3.11449	0.0136707	0.227807	0.0016921	0.936307	No		No		No		No		No		No		No		No		No		No		No		Yes	18	No		No		No
6837008	NM_007781	Csf2rb2	colony stimulating factor 2 receptor, beta 2, low-affinity (granulocyte-macrophage)	7.34996	7.21484	6.77262	8.80325	6.77703	6.89185	9.36224e-11	0.0107813	0.32299	0.0404475	-0.11923	4.86556e-05	1.9114	0.0689486	-0.11482	0.000754225	0.45811	No		No		No		No		No		No		No		No		No		No		No		No		No		No		No
6885070	NM_008845	Pip4k2a	phosphatidylinositol-5-phosphate 4-kinase, type II, alpha	6.37374	6.26893	6.3519	7.33952	6.09536	6.05555	1.01135e-10	0.00916448	0.21338	0.00263141	0.29635	1.05105e-05	1.28397	0.104435	0.0398099	0.00253307	0.318197	No		No		No		No		No		No		No		No		No		Yes	27	No		No		No		No		No
6811074	NR_003568	Gpr137b-ps	G protein-coupled receptor 137B, pseudogene	6.47638	6.56724	6.57926	8.16567	6.2168	6.33974	1.01702e-10	0.013968	0.227497	0.0211555	0.239513	3.81213e-05	1.82593	0.016921	-0.122947	0.131568	0.136633	No		No		No		No		No		No		No		No		No		No		No		No		No		No		No
7007891	NM_013532	Lilrb4	leukocyte immunoglobulin-like receptor, subfamily B, member 4	6.3123	6.14132	5.99448	9.14895	5.02926	4.86449	1.16348e-10	0.0028272	1.27683	3.24729e-05	1.12999	2.61862e-06	4.28446	0.154559	0.164767	0.000906265	1.44781	No		No		No		No		No		No		No		No		No		No		No		No		No		No		No
6857797	NM_001001806	Zfp36l2	zinc finger protein 36, C3H type-like 2	9.0548	8.87824	9.2127	9.95739	8.66838	8.64969	1.19753e-10	0.00617249	0.228557	0.000864571	0.563013	4.00367e-06	1.3077	0.648199	0.0186898	0.00115233	0.405113	No		No		No		No		No		No		No		No		No		Yes	44	No		No		Yes	49	No		No
6790046	NM_146023	Evi2b	ecotropic viral integration site 2b	6.21683	5.9803	6.1768	7.88877	5.66334	5.53572	1.2566e-10	0.0112117	0.444573	0.00456383	0.641073	5.71226e-05	2.35305	0.294152	0.127613	0.00408342	0.681107	No		No		No		No		No		No		No		No		No		No		No		No		No		No		No
6946055	NM_053110	Gpnmb	glycoprotein (transmembrane) nmb	7.4987	7.18661	7.24854	10.5314	5.99855	6.02547	1.33339e-10	0.0136636	1.16114	1.57673e-05	1.22307	5.61617e-07	4.50597	0.824596	-0.0269202	6.78055e-05	1.47324	No		No		No		No		No		No		No		No		No		No		No		No		No		No		No
6801335	NM_172578	Mis18bp1	MIS18 binding protein 1	4.06723	3.95894	4.10024	5.09015	4.00266	3.85483	1.43201e-10	0.0234943	0.104103	0.00347432	0.24541	1.08667e-05	1.23531	0.0283302	0.147827	0.00610836	0.2124	No		No		No		No		No		No		No		No		No		No		No		No		No		No		No
6891648	NM_024281	Rrbp1	ribosome binding protein 1	7.79145	7.67269	7.59915	8.53776	7.50391	7.51938	1.43965e-10	0.0101902	0.153307	0.161239	0.0797734	1.96906e-05	1.01838	0.732332	-0.0154732	0.00606068	0.272073	No		No		No		No		No		No		No		No		No		No		No		No		No		No		No
6893630	NM_022325	Ctsz	cathepsin Z	8.55167	8.49085	8.54642	10.0583	8.24419	8.27909	1.51429e-10	0.0549636	0.211763	0.0080749	0.26733	4.33168e-05	1.7792	0.689268	-0.0348969	0.0103479	0.272584	No		No		No		No		No		No		No		No		No		No		No		No		No		No		No
6991264	NM_007801	Ctsh	cathepsin H	6.71254	6.71191	6.76679	8.19726	6.36648	6.36275	1.59326e-10	0.00784024	0.349164	0.004332	0.40404	8.22119e-06	1.83451	0.951099	0.00373014	0.00929152	0.349797	No		No		No		Yes	7	No		No		No		Yes	6	No		No		No		Yes	28	No		No		No
6846271	NM_009655	Alcam	activated leukocyte cell adhesion molecule	5.10301	4.94903	4.84252	6.41577	4.7834	4.75561	1.72617e-10	0.0301543	0.193426	0.32556	0.0869164	2.62904e-05	1.66016	0.515485	0.0277966	0.0029092	0.3474	No		No		No		No		No		No		No		No		No		No		No		No		No		No		No
6994678	NM_001145960	Slc37a2	solute carrier family 37 (glycerol-3-phosphate transporter), member 2	6.24437	5.98119	6.21084	7.60741	5.95333	5.8878	1.93768e-10	0.382373	0.0933901	0.0249125	0.323037	7.86159e-05	1.71961	0.562063	0.0655235	0.0177706	0.35657	No		No		No		No		No		No		No		No		No		No		No		No		No		No		No
7003572	NM_175026	Pyhin1	pyrin and HIN domain family, member 1	4.43171	4.3196	4.34105	6.31441	4.00211	3.96427	1.96299e-10	0.00580064	0.35533	0.0105351	0.376783	9.62944e-06	2.35014	0.668216	0.03784	0.0263089	0.467443	No		No		No		No		No		No		No		No		No		No		No		No		No		No		No
6966807	NM_001111058	Cd33	CD33 antigen	5.18215	5.92061	7.23752	8.23139	4.35511	5.25415	1.97772e-10	0.0130257	0.666463	0.000393096	1.98337	9.53685e-05	2.97724	0.00877839	-0.899037	0.7133	-0.0719967	No		No		No		No		No		No		No		No		No		No		No		No		No		No		No
6863783	NM_019737	B4galt6	UDP-Gal:betaGlcNAc beta 1,4-galactosyltransferase, polypeptide 6	6.10635	6.1149	6.18948	7.52905	5.71218	5.85311	2.00522e-10	0.000926822	0.261787	0.00398801	0.33637	1.93175e-05	1.67594	0.00299726	-0.140927	0.0527116	0.253237	No		No		No		No		No		No		No		No		No		No		No		No		No		No		No
6897599	NM_019978	Dclk1	doublecortin-like kinase 1	5.83514	5.63452	5.71078	7.06371	5.24094	5.32559	2.02041e-10	0.00314685	0.30893	0.00175627	0.385197	3.93632e-05	1.73812	0.159089	-0.0846432	0.00454705	0.509557	No		No		No		No		No		No		No		No		No		No		No		No		No		No		No
6868105	NM_027209	Ms4a6b	membrane-spanning 4-domains, subfamily A, member 6B	5.07732	4.93542	5.79828	7.05481	4.44579	4.63815	2.07596e-10	0.0997442	0.297277	0.000333746	1.16014	5.84826e-07	2.41666	0.0557893	-0.192357	0.000175819	0.439173	No		No		No		No		No		No		No		No		No		No		No		No		No		No		No
6752425	NM_023755	Tfcp2l1	transcription factor CP2-like 1	8.01694	8.30928	8.34284	6.86176	8.49516	8.79537	2.10781e-10	0.00273054	-0.486087	0.00210868	-0.452534	3.16133e-06	-1.93361	0.0123171	-0.30021	0.000504458	-0.778433	No		No		No		No		No		No		No		No		No		No		No		No		No		No		No
7007076	NM_145603	Ces2c	carboxylesterase 2C	11.8736	11.8137	9.43723	12.0548	6.40541	6.45843	2.21081e-10	1.19497e-05	5.35531	0.00185105	2.97881	1.1529e-05	5.59634	0.76234	-0.0530167	4.00883e-06	5.41514	No		No		No		No		No		No		No		No		No		No		No		No		No		No		No
6868830	NM_028785	Dock8	dedicator of cytokinesis 8	5.91005	5.76081	5.8948	7.00884	5.59737	5.57968	2.79592e-10	0.0225912	0.181133	0.00309244	0.315123	2.61446e-05	1.42916	0.759647	0.01769	0.0138067	0.330373	No		No		No		No		No		No		No		No		No		No		No		No		Yes	14	No		No
6833937	NM_008372	Il7r	interleukin 7 receptor	5.70578	5.49665	5.30667	8.82983	5.10156	5.05452	3.15832e-10	0.116139	0.442127	0.0785052	0.25215	2.22626e-05	3.7753	0.40417	0.0470332	0.0021871	0.651257	No		No		No		No		No		No		No		No		No		Yes	14	No		No		Yes	32	No		No
6835934	NM_027435	Atad2	ATPase family, AAA domain containing 2	5.24293	5.31403	5.6827	6.41523	5.2445	5.09753	3.2317e-10	0.0380898	0.216503	0.00105673	0.58517	4.22238e-05	1.3177	0.200957	0.146967	0.0963706	0.145403	No		No		No		No		No		No		No		No		No		No		No		No		No		No		No
7007892	NM_008147	Gp49a	glycoprotein 49 A	6.18219	5.91291	5.77936	8.31558	5.00522	4.87623	3.24363e-10	0.00236011	1.03668	0.00226754	0.90313	1.20628e-06	3.43935	0.166705	0.12899	0.00177791	1.30595	No		No		No		No		No		No		No		No		No		No		No		No		No		No		No
6866118	NM_001001488	Atp8b1	ATPase, class I, type 8B, member 1	6.52356	6.48668	6.77237	7.37172	6.30219	6.36725	3.39072e-10	0.0363407	0.11943	0.000455426	0.405117	9.88387e-05	1.00447	0.119879	-0.0650633	0.0297419	0.156303	No		No		No		No		No		No		No		No		No		No		No		No		No		No		No
6773444	NM_009665	Amd1	S-adenosylmethionine decarboxylase 1	11.1593	11.4252	10.701	9.40257	11.5092	11.3906	3.42203e-10	0.766065	0.0345999	0.00122444	-0.689633	4.78494e-05	-1.98803	0.351745	0.118567	0.106142	-0.231333	No		No		No		No		No		No		No		No		No		No		No		No		No		No		No
6975850	NM_001081286	Fat1	FAT tumor suppressor homolog 1 (Drosophila)	6.68168	6.52185	6.85433	7.6217	6.37331	6.38938	3.65622e-10	0.119794	0.132466	0.00037906	0.46495	2.58229e-05	1.23232	0.650706	-0.0160734	0.00122944	0.292297	No		No		No		No		No		No		No		No		No		No		No		No		No		No		No
6973447	NM_011095	Pirb	paired Ig-like receptor B	6.86522	6.60041	6.72673	8.21951	6.38365	6.27607	3.85868e-10	0.0674115	0.32434	0.0111017	0.45066	3.88722e-05	1.94343	0.366495	0.107577	0.0045604	0.589144	No		No		No		No		No		No		No		No		No		Yes	26	No		No		No		Yes	22	No
6990527	NM_010864	Myo5a	myosin VA	6.37955	6.28803	7.44209	7.85108	5.98135	6.11126	3.88917e-10	0.175163	0.17677	8.93818e-05	1.33083	5.40227e-05	1.73981	0.182685	-0.12991	0.0179146	0.268283	No		No		No		No		No		No		No		No		No		No		No		No		No		No		No
6840778	NM_008225	Hcls1	hematopoietic cell specific Lyn substrate 1	7.16106	6.86322	6.84676	8.04316	6.75335	6.77754	4.04316e-10	0.188557	0.0856833	0.308953	0.0692232	1.09704e-05	1.26562	0.477697	-0.0241903	0.00377789	0.38352	No		No		No		No		No		No		No		No		No		Yes	19	No		No		No		No		No
6787232	NM_033374	Dock2	dedicator of cyto-kinesis 2	6.10411	5.92066	5.90053	7.30644	5.65464	5.53956	4.13497e-10	0.00983793	0.381103	0.0085868	0.360974	4.03595e-05	1.76688	0.184942	0.11508	0.00215398	0.564547	No		No		No		No		No		No		No		No		No		Yes	2	No		No		Yes	21	Yes	5	No
6870956	NM_016921	Tcirg1	T cell, immune regulator 1, ATPase, H+ transporting, lysosomal V0 protein A3	7.86036	7.58991	7.50667	8.89463	7.57382	7.42994	4.23251e-10	0.0310133	0.15997	0.00573279	0.0767268	2.65401e-06	1.46469	0.021149	0.14388	0.0101858	0.430417	No		No		No		No		No		No		No		No		No		No		No		No		No		No		No
6917393	NM_010686	Laptm5	lysosomal-associated protein transmembrane 5	7.30663	6.97044	7.18357	8.7045	6.46949	6.43473	4.50207e-10	0.00609357	0.535717	1.32345e-05	0.748847	1.18599e-06	2.26978	0.730904	0.0347602	0.000987685	0.871903	No		No		No		No		No		No		No		No		No		No		No		No		No		No		No
6764093	NM_144539	Slamf7	SLAM family member 7	5.57017	5.26623	5.13854	6.93077	4.84282	4.78669	4.56532e-10	0.00840849	0.479533	0.0305023	0.351843	2.32525e-05	2.14408	0.52918	0.0561266	0.000721566	0.783473	No		No		No		No		No		No		No		No		No		No		No		No		Yes	24	No		No
6865100	NM_009468	Dpysl3	dihydropyrimidinase-like 3	6.50991	6.41631	6.8393	7.50716	6.16917	6.04254	4.6098e-10	0.0131291	0.37377	0.000723932	0.79676	6.87818e-05	1.46462	0.230317	0.126627	0.0105504	0.467373	No		No		No		No		No		No		No		No		No		No		No		No		No		No		No
6965901	NM_144921	Atp1a3	ATPase, Na+/K+ transporting, alpha 3 polypeptide	7.07322	6.92471	6.64667	8.41398	6.70118	6.64309	4.74835e-10	0.0577564	0.28162	0.961291	0.00357676	4.53189e-05	1.77089	0.545351	0.0580867	0.00584083	0.43013	No		No		No		No		No		No		No		No		No		No		No		No		No		No		No
6771703	NM_021412	Mmp19	matrix metallopeptidase 19	5.78667	5.65541	6.70912	7.50774	5.60441	5.58119	4.97153e-10	0.0411488	0.0742167	2.62775e-05	1.12793	4.63273e-07	1.92655	0.851008	0.0232134	0.128994	0.205473	No		No		No		No		No		No		No		Yes	32	No		No		No		No		No		No		No
6959584	NM_011662	Tyrobp	TYRO protein tyrosine kinase binding protein	6.92729	6.73267	6.93092	8.89524	6.02202	6.1489	4.98505e-10	0.00429611	0.58377	0.00215199	0.782027	3.43061e-06	2.74634	0.130461	-0.126873	0.00614131	0.778397	No		No		No		No		No		No		No		No		No		Yes	23	No		No		No		Yes	13	No
6942960	NM_025833	Baiap2l1	BAI1-associated protein 2-like 1	5.78167	5.62998	5.56175	6.65759	5.66395	5.60203	6.09241e-10	0.476496	0.0279501	0.392293	-0.0402733	0.00010694	1.05556	0.0197015	0.0619202	0.00654276	0.179643	No		No		No		No		No		Yes	17	No		No		No		No		No		No		No		No		No
6953587	NM_018773	Skap2	src family associated phosphoprotein 2	5.79616	5.76715	5.66245	6.73786	5.5874	5.59647	6.1499e-10	0.0408724	0.17068	0.378359	0.06598	5.25609e-05	1.14139	0.909509	-0.00906992	0.0201061	0.19969	No		No		No		No		No		No		No		No		No		No		No		No		Yes	33	No		No
6790291	NM_011338	Ccl9	chemokine (C-C motif) ligand 9	7.41148	7.08224	7.40368	9.15626	6.50106	6.44941	7.03264e-10	0.00377066	0.63283	0.00286657	0.954273	1.92225e-05	2.70685	0.587344	0.0516467	0.00207879	0.962073	No		No		No		No		No		No		No		No		Yes	6	No		No		Yes	6	No		No		No
6868193	NM_134152	Lpxn	leupaxin	5.50045	5.45815	5.67431	7.15604	5.29351	5.34004	7.08796e-10	0.261786	0.11811	0.0122864	0.334263	2.6175e-05	1.816	0.492301	-0.0465368	0.244638	0.160403	No		No		No		No		No		No		No		No		No		No		No		Yes	37	No		No		No
6872204	NM_174857	Mamdc2	MAM domain containing 2	5.55765	5.46432	5.72042	6.66007	5.37054	5.43461	7.32681e-10	0.412528	0.0297133	0.00683427	0.285813	2.66666e-05	1.22546	0.209099	-0.0640631	0.125547	0.123047	No		No		No		No		No		No		No		No		No		No		No		No		No		No		No
6831821	NM_028195	Cyth4	cytohesin 4	6.49422	6.27408	6.49116	8.13479	6.01247	5.92956	7.59065e-10	0.00454482	0.344526	0.0034696	0.5616	5.46217e-05	2.20523	0.361993	0.0829132	0.00330648	0.564663	No		No		No		No		No		No		No		No		No		No		No		No		No		No		No
6782988	NM_011408	Slfn2	schlafen 2	6.96909	6.7513	6.62073	8.05388	6.37294	6.34848	7.90593e-10	0.0152286	0.402817	0.010682	0.272243	1.56541e-06	1.7054	0.455368	0.02446	0.00202977	0.62061	No		No		No		No		No		No		No		No		No		No		No		No		No		No		No
6899682	NM_007802	Ctsk	cathepsin K	6.04029	5.98931	6.75838	7.68837	5.80057	5.76169	8.22159e-10	0.088755	0.227617	0.000564403	0.996683	5.35725e-05	1.92667	0.727948	0.0388769	0.0895995	0.278593	No		No		No		No		No		No		No		No		No		No		No		No		No		No		No
6780527	NM_009616	Adam19	a disintegrin and metallopeptidase domain 19 (meltrin beta)	6.7612	6.60484	6.55549	7.646	6.33732	6.34574	8.3027e-10	0.01375	0.2591	0.0386463	0.20975	5.98721e-05	1.30027	0.922031	-0.00841649	0.00563496	0.41546	No		No		No		No		No		No		No		No		No		No		No		No		No		No		No
6812178	NM_025429	Serpinb1a	serine (or cysteine) peptidase inhibitor, clade B, member 1a	5.83756	5.43288	6.24477	6.57001	5.17446	5.02185	8.7729e-10	0.00327787	0.411027	0.000122221	1.22291	4.086e-05	1.54815	0.0266697	0.152607	0.000169365	0.815703	No		No		No		No		No		No		No		No		No		No		No		No		No		No		No
6985008	NM_176913	Dpep2	dipeptidase 2	6.02649	5.62513	5.78309	7.40782	5.42625	5.34964	9.37902e-10	0.0170971	0.275483	0.00413055	0.433443	1.8841e-05	2.05818	0.448976	0.0766064	0.0106126	0.676847	No		No		No		No		No		No		No		No		No		No		No		No		No		No		No
6967211	NM_001013368	E2f8	E2F transcription factor 8	5.91212	5.65476	5.67135	7.31301	5.67044	5.55607	9.55578e-10	0.0816259	0.0986834	0.0862566	0.115277	7.26648e-05	1.75694	0.270341	0.114363	0.00287606	0.356043	No		No		No		No		No		No		No		No		No		No		No		No		No		No		No
6912947	NR_033123	4933409K07Rik	RIKEN cDNA 4933409K07 gene	8.64009	8.67397	6.19638	8.08655	6.10259	6.10686	9.73766e-10	4.49249e-05	2.56711	0.476899	0.0895233	0.000848167	1.9797	0.946418	-0.0042634	2.04986e-05	2.53324	No		No		No		No		No		No		No		No		No		No		No		No		No		No		No
6887853	NM_007389	Chrna1	cholinergic receptor, nicotinic, alpha polypeptide 1 (muscle)	9.61323	9.36498	9.20491	11.0293	9.01021	9.12516	1.02092e-09	0.0514682	0.23982	0.443321	0.0797466	5.63893e-06	1.90414	0.219838	-0.114953	0.0131657	0.48807	No		No		No		No		No		No		No		No		No		No		No		No		No		No		No
6760642	AF064749	Col6a3	collagen, type VI, alpha 3	7.87683	7.6373	8.35981	9.21306	7.43267	7.35617	1.04446e-09	0.00673589	0.281126	0.000636566	1.00364	9.86771e-06	1.85689	0.356972	0.0765033	0.00906151	0.520663	No		No		No		No		No		No		No		No		No		No		No		No		No		No		No
6784280	NM_144830	Tmem106a	transmembrane protein 106A	6.89012	6.77951	7.01888	8.50288	6.36271	6.3559	1.07659e-09	0.0089048	0.423614	0.000425786	0.662983	2.48554e-06	2.14698	0.961109	0.00681353	0.00572996	0.534217	No		No		No		No		No		No		No		No		No		No		No		No		No		No		No
6781104	NM_010299	Gm2a	GM2 ganglioside activator protein	9.86589	9.77548	9.91218	10.7902	9.62849	9.56913	1.0811e-09	0.0118164	0.206347	0.00102195	0.34305	4.18331e-05	1.2211	0.28727	0.0593599	0.00525446	0.29676	No		No		No		No		No		No		No		No		No		No		No		No		No		No		No
6917647	NM_001039677	Slc30a2	solute carrier family 30 (zinc transporter), member 2	7.64223	7.81558	7.39068	6.57945	7.75615	8.10194	1.11228e-09	0.0236856	-0.286367	0.000408866	-0.711267	1.3245e-06	-1.5225	0.00240944	-0.34579	0.00223977	-0.459717	No		No		No		No		No		No		No		No		No		No		No		No		No		No		No
6921154	NM_001110320	Cd72	CD72 antigen	5.98845	5.55076	5.32886	7.68442	5.59643	5.46718	1.12791e-09	0.602442	0.0835735	0.394989	-0.138323	0.000133121	2.21723	0.485813	0.129247	0.0215509	0.52127	No		No		No		No		No		No		No		No		No		No		No		No		No		No		No
6776156	NM_018797	Plxnc1	plexin C1	5.59485	5.49079	5.59899	6.72555	5.35387	5.21716	1.17989e-09	0.00540971	0.273637	0.00359873	0.38183	2.98077e-05	1.5084	0.0481537	0.136717	0.0112022	0.37769	No		No		No		No		No		No		No		No		No		No		No		No		No		No		No
6792388	NM_001101657	Gm11711	predicted gene 11711	8.01646	7.70589	8.50429	10.056	7.53103	7.28732	1.20315e-09	0.00957587	0.418567	0.00015681	1.21697	1.00063e-05	2.76865	0.0459694	0.243713	0.0126799	0.729136	No		No		No		No		No		No		No		No		No		No		No		No		No		No		No
6874405	NM_010368	Gusb	glucuronidase, beta	7.18528	7.04156	7.23287	8.54669	6.88759	7.02279	1.23173e-09	0.801417	0.0187701	0.0335844	0.210087	0.000112355	1.5239	0.141538	-0.1352	0.18939	0.162493	No		No		No		No		No		No		No		No		No		No		No		No		No		No		No
6873111	NM_008528	Blnk	B cell linker	6.1238	6.002	6.26442	7.42233	5.92795	5.89456	1.25848e-09	0.0918972	0.10744	0.00118331	0.369867	6.35706e-05	1.52777	0.667385	0.0333966	0.00135669	0.229247	No		No		No		No		No		No		No		No		No		No		No		No		Yes	55	No		No
6831800	NM_007780	Csf2rb	colony stimulating factor 2 receptor, beta, low-affinity (granulocyte-macrophage)	6.90677	6.73961	6.41107	7.9916	6.52583	6.46161	1.33881e-09	0.0276099	0.277994	0.252836	-0.0505465	7.96801e-05	1.52998	0.242013	0.0642168	0.00298287	0.445154	No		No		No		No		No		No		No		No		No		No		No		No		No		No		No
6983223	NM_023065	Ifi30	interferon gamma inducible protein 30	7.24892	6.97552	7.12811	8.55198	6.88984	6.88517	1.34962e-09	0.216419	0.0903432	0.00177511	0.242933	3.57726e-06	1.6668	0.955988	0.00466649	0.0285885	0.363743	No		No		No		No		No		No		No		No		No		No		No		No		No		No		No
6929132	NM_028977	Lrrc17	leucine rich repeat containing 17	6.05676	5.94255	5.73813	7.05166	5.81867	5.79958	1.37912e-09	0.0375039	0.142973	0.287169	-0.0614433	0.000105661	1.25208	0.684019	0.0190934	0.03452	0.25718	No		No		No		No		No		No		No		No		No		Yes	16	No		No		No		No		No
6907224	NM_011797	Car14	carbonic anhydrase 14	8.61805	8.69209	9.80047	8.21752	9.33259	9.56606	1.42747e-09	0.000465415	-0.87397	0.0383702	0.234403	0.000359816	-1.34854	0.0428536	-0.233473	0.000580675	-0.94801	No		No		No		No		No		No		No		No		No		No		No		No		No		No		No
6792371	NM_145437	Cd300ld	CD300 molecule-like family member d	5.8313	5.40251	5.511	8.10817	5.13703	4.99985	1.50588e-09	0.0229754	0.402657	0.00495054	0.511147	1.63588e-05	3.10831	0.080047	0.13718	0.0114152	0.831447	No		No		No		No		No		No		No		No		No		No		No		No		No		No		No
6996186	NM_024245	Kif23	kinesin family member 23	5.10752	4.93538	5.18276	5.90627	5.01043	4.7659	1.63823e-09	0.00462144	0.169483	0.000813597	0.416867	1.83295e-05	1.14037	0.0183629	0.244537	0.00331219	0.341623	No		No		No		No		No		No		No		No		No		No		No		No		No		No		No
6955268	NM_001037727	Arhgap25	Rho GTPase activating protein 25	6.30355	6.28107	6.04239	7.68984	6.11648	6.07799	1.63916e-09	0.00876771	0.203083	0.555606	-0.0356	4.33968e-05	1.61185	0.255089	0.0384866	0.111158	0.225557	No		No		No		No		No		No		No		No		No		No		No		No		No		No		No
6972501	NM_146206	Tpcn2	two pore segment channel 2	6.51266	6.35633	6.47464	7.24545	6.36236	6.23418	1.68492e-09	0.0589046	0.122157	0.0130731	0.240467	2.49145e-05	1.01128	0.0295212	0.128187	0.0101386	0.278483	No		No		No		No		No		No		No		No		No		No		No		No		No		No		No
6784345	NM_008175	Grn	granulin	8.00404	7.80304	8.25501	9.3954	7.62327	7.60462	1.7084e-09	0.000213409	0.19842	0.00026303	0.650393	1.21391e-07	1.79078	0.683625	0.0186499	0.0517744	0.39942	No		No		No		No		No		No		No		No		No		No		No		No		No		No		No
6792384	NM_001101657	Gm11711	predicted gene 11711	8.21444	7.83037	8.91365	10.6527	7.382	7.03282	1.7093e-09	0.00168906	0.79755	8.34896e-07	1.88082	4.65957e-06	3.61984	0.00159252	0.349173	0.0122892	1.18162	No		No		No		No		No		No		No		No		No		No		No		No		No		No		No
6838256	NM_134086	Slc38a1	solute carrier family 38, member 1	6.44011	6.21298	5.93947	8.06707	5.86547	5.63243	1.72813e-09	0.0109616	0.58055	0.0663273	0.307047	7.40225e-05	2.43464	0.115416	0.233047	0.00938108	0.807687	No		No		No		No		No		No		No		No		No		No		No		No		No		No		No
6792373	NM_134158	AF251705	cDNA sequence AF251705	6.41563	5.9952	5.8263	7.6461	5.79207	5.75162	1.75517e-09	0.0487617	0.243577	0.481518	0.0746767	3.8023e-05	1.89448	0.717248	0.0404466	0.0105278	0.664007	No		No		No		No		No		No		No		No		No		No		No		No		No		No		No
6977797	NM_010764	Man2b1	mannosidase 2, alpha B1	7.47187	7.29417	7.53549	8.52043	7.2703	7.19619	1.82129e-09	0.0943465	0.0979765	0.00732333	0.339293	4.74604e-05	1.32424	0.167183	0.0741034	0.0342475	0.275677	No		No		No		No		No		No		No		No		No		No		No		No		No		No		No
6815490	NM_008634	Map1b	microtubule-associated protein 1B	6.6719	6.48728	6.56045	7.57577	6.27772	6.26598	1.8517e-09	0.0237799	0.221293	0.00295012	0.294463	0.000112673	1.30979	0.809457	0.0117332	0.000544491	0.405913	No		No		No		No		No		No		No		No		No		No		No		No		No		No		No
7000791	NM_001122977	Gm7168	predicted gene 7168	3.35547	3.22054	2.99349	6.1053	2.81021	2.88019	1.86705e-09	0.0802533	0.340357	0.558711	0.113307	0.000107664	3.22511	0.642239	-0.0699766	0.00798382	0.47528	No		No		No		No		No		No		No		No		No		No		No		No		No		No		No
6780551	NM_134250	Havcr2	hepatitis A virus cellular receptor 2	4.75432	4.55435	4.6309	6.05744	4.51797	4.49806	1.95483e-09	0.565087	0.0562968	0.0846972	0.132847	2.02937e-05	1.55939	0.631513	0.0199102	0.0555728	0.256263	No		No		No		No		No		No		No		No		No		No		No		No		No		No		No
6945119	NM_008590	Mest	mesoderm specific transcript	6.39878	6.19829	6.06482	7.57326	6.30883	5.98849	1.98144e-09	0.00716114	0.209793	0.321954	0.0763234	6.41189e-05	1.58477	0.022587	0.32034	0.00107187	0.41029	No		No		No		No		No		No		No		No		No		No		No		No		No		No		No
6968799	NM_016721	Iqgap1	IQ motif containing GTPase activating protein 1	7.89699	7.80559	7.88598	8.77592	7.55203	7.56991	1.9877e-09	0.0129048	0.235683	0.010623	0.316066	9.7563e-05	1.20601	0.768005	-0.0178768	0.0131526	0.327076	No		No		No		No		No		Yes	4	No		No		No		No		No		No		No		No		No
6991383	NM_001142916	Plod2	procollagen lysine, 2-oxoglutarate 5-dioxygenase 2	6.04449	6.04431	6.52149	7.15018	5.794	5.91018	2.07546e-09	0.112203	0.13413	0.000525185	0.611314	6.7885e-05	1.24	0.224535	-0.116177	0.232002	0.134313	No		No		No		No		No		No		No		No		No		No		No		No		No		No		No
7015375	NM_016691	Clcn5	chloride channel 5	5.95459	5.87892	5.92457	7.08605	5.69496	5.6413	2.08272e-09	0.0288188	0.237617	0.0293484	0.283273	5.46297e-05	1.44475	0.555508	0.0536564	0.0199685	0.313287	No		No		No		No		No		No		No		No		No		No		No		No		No		No		No
7010355	NM_001044384	Timp1	tissue inhibitor of metalloproteinase 1	7.02756	6.45499	6.23486	8.39773	5.4573	5.33314	2.11818e-09	0.00205094	1.12185	0.00203832	0.90172	2.84725e-05	3.06459	0.371035	0.12416	0.00157037	1.69442	No		No		No		No		No		No		No		No		No		No		No		No		No		No		No
6996440	NM_173413	Rab8b	RAB8B, member RAS oncogene family	6.35359	6.33506	6.44304	7.38339	6.19324	6.24404	2.18618e-09	0.321822	0.0910233	0.0268503	0.199003	0.000104142	1.13935	0.397392	-0.0507967	0.165056	0.10955	No		No		No		No		No		No		No		No		No		No		No		No		No		No		No
6895672	NM_010634	Fabp5	fatty acid binding protein 5, epidermal	6.36955	6.08329	5.84335	7.06091	6.44831	5.87308	2.29182e-09	0.0157388	0.210213	0.260935	-0.02973	0.000105499	1.18783	2.54729e-05	0.57523	0.00156005	0.496467	No		No		No		No		No		No		No		No		No		No		No		No		No		No		No
6869503	NM_010615	Kif11	kinesin family member 11	5.32016	5.07089	5.56389	6.18331	5.1107	4.86511	2.29812e-09	0.0130398	0.205787	0.00105353	0.69878	2.53557e-05	1.3182	0.0045066	0.24559	0.00193004	0.455057	No		No		No		No		No		No		No		No		No		No		No		No		No		No		No
6779961	NM_010696	Lcp2	lymphocyte cytosolic protein 2	6.38792	5.98909	6.00136	7.5721	5.96037	5.67479	2.34589e-09	0.0259456	0.314293	0.0100365	0.32657	6.46799e-05	1.89731	0.0267775	0.28558	0.00459281	0.713123	No		No		No		No		No		No		No		No		No		No		No		No		No		Yes	2	No
6751344	NM_010566	Inpp5d	inositol polyphosphate-5-phosphatase D	6.90143	6.79293	6.88558	8.09025	6.57707	6.57584	2.36954e-09	0.0273168	0.217093	0.0102426	0.309743	5.05014e-06	1.51441	0.984016	0.00122674	0.031017	0.325586	No		No		No		No		No		No		No		No		No		Yes	28	No		Yes	26	Yes	15	No		No
6953507	NM_027881	Osbpl3	oxysterol binding protein-like 3	6.61987	6.32836	7.18075	7.22238	5.83501	5.85551	2.51209e-09	0.000141606	0.472853	0.000501386	1.32524	2.39841e-06	1.36687	0.433851	-0.0204968	0.000250494	0.76436	No		No		No		No		No		No		No		No		No		No		No		No		No		No		No
6781840	NM_177369	Myh8	myosin, heavy polypeptide 8, skeletal muscle, perinatal	10.8181	10.6271	10.2438	11.5309	10.2096	10.1512	2.53376e-09	0.00142213	0.475867	0.225089	0.0925665	1.45301e-06	1.3797	0.250223	0.0583998	0.00241196	0.6669	No		No		No		No		No		No		No		No		No		No		No		No		No		No		No
6945584	NM_011539	Tbxas1	thromboxane A synthase 1, platelet	5.22523	5.08238	5.06724	6.17424	4.99578	4.95294	2.53779e-09	0.0275173	0.129433	0.122624	0.1143	1.90879e-05	1.22129	0.478509	0.0428335	0.0392311	0.272284	No		No		No		No		No		No		No		No		No		No		No		No		No		No		No
6819694	NM_007798	Ctsb	cathepsin B	9.04864	8.8448	9.01806	10.0443	8.77171	8.72858	2.58342e-09	0.277419	0.11622	0.0150613	0.28948	6.24998e-05	1.31569	0.57722	0.0431331	0.00716156	0.320067	No		No		No		No		No		No		No		No		No		No		No		No		No		No		No
6837787	NM_001159521	Plxnb2	plexin B2	8.15441	7.9069	8.41802	9.43829	7.87751	7.71229	2.61012e-09	0.0239455	0.194616	6.17266e-05	0.705733	1.9401e-05	1.72601	0.0375132	0.165226	0.0285492	0.44212	No		No		No		No		No		No		No		No		No		No		No		No		No		No		No
7011936	NM_007542	Bgn	biglycan	8.8077	8.70269	9.33882	10.0901	8.40495	8.32195	2.86008e-09	0.00294346	0.380736	5.55562e-05	1.01686	1.4916e-05	1.76812	0.234417	0.0829964	0.0288432	0.485747	No		No		No		No		No		No		No		No		No		No		No		No		No		No		No
6773174	NM_172508	Dse	dermatan sulfate epimerase	5.5947	5.47932	6.01655	6.47763	5.25225	5.28108	2.90079e-09	0.0366963	0.198237	0.000989321	0.735463	2.80199e-05	1.19654	0.705219	-0.0288301	0.0148014	0.313613	No		No		No		No		No		No		No		No		No		No		No		No		No		No		No
6796329	NM_181073	Plekhh1	pleckstrin homology domain containing, family H (with MyTH4 domain) member 1	6.67585	6.37688	6.22661	7.8634	6.28725	6.24854	2.9085e-09	0.146649	0.128337	0.788289	-0.0219301	0.000110111	1.61485	0.593081	0.0387033	0.00778817	0.427303	No		No		No		No		No		No		No		No		No		No		No		No		No		No		No
6890903	NM_019696	Cpxm1	carboxypeptidase X 1 (M14 family)	6.69695	6.52458	6.33909	8.04354	6.46333	6.46741	2.94703e-09	0.516997	0.0571698	0.31392	-0.12832	0.000187476	1.57613	0.968673	-0.00408347	0.0652353	0.229537	No		No		No		No		No		No		No		No		No		No		No		No		No		No		No
6880492	NM_029617	Casc5	cancer susceptibility candidate 5	4.33435	4.0846	4.25486	5.08556	4.18477	3.99511	2.96779e-09	0.00205755	0.0894933	0.00211279	0.259757	0.000245968	1.09045	0.00166705	0.18966	1.70436e-05	0.339247	No		No		No		No		No		No		No		No		No		No		No		No		No		No		No
6837614	NM_145475	Cerk	ceramide kinase	7.80647	7.73771	7.83032	8.79857	7.49689	7.53158	2.97491e-09	0.0236368	0.206134	0.0021421	0.298747	0.000148384	1.26699	0.607459	-0.0346866	0.00865908	0.27489	No		No		No		No		No		No		No		No		No		No		No		No		No		No		No
6955228	NM_013471	Anxa4	annexin A4	7.17592	7.04736	7.40847	8.18049	6.62709	6.74006	3.13565e-09	0.0352362	0.3073	0.00313677	0.66841	0.000145424	1.44043	0.343994	-0.11297	0.0136803	0.435857	No		No		No		No		No		No		No		No		No		No		No		No		No		No		No
6932118	NM_019992	Stap1	signal transducing adaptor family member 1	4.15924	4.04627	3.96114	6.14085	3.96677	3.9485	3.14373e-09	0.386319	0.0977668	0.891677	0.01264	0.000131776	2.19234	0.788183	0.0182666	0.0479428	0.210737	No		No		No		No		No		Yes	12	No		No		No		Yes	17	No		No		No		No		No
6990530	NM_001081322	Myo5c	myosin VC	7.71748	7.92435	7.55865	6.43943	7.98576	7.91846	3.17627e-09	0.953621	0.00588989	0.016899	-0.35981	7.54625e-05	-1.47903	0.5194	0.0672967	0.186605	-0.20098	No		No		No		No		No		No		No		No		No		No		No		No		No		No		No
6798285	NM_178911	Pld4	phospholipase D family, member 4	7.14567	6.92061	7.27054	9.17191	6.27191	6.21242	3.18675e-09	0.00307579	0.70819	0.000161083	1.05812	3.1633e-05	2.95948	0.55553	0.05949	0.0100755	0.93325	No		No		No		No		No		No		No		No		No		Yes	22	No		No		No		No		No
6799224	NM_172574	Pqlc3	PQ loop repeat containing	6.65801	6.68977	7.12936	7.68986	6.33468	6.46681	3.21999e-09	0.0453684	0.222953	0.000395819	0.66255	0.000172447	1.22305	0.12503	-0.132137	0.0204073	0.1912	No		No		No		No		No		No		No		No		No		No		No		No		No		No		No
6940303	NM_145839	Rasgef1b	RasGEF domain family, member 1B	5.33395	5.11384	5.2998	6.23103	5.18351	5.0183	3.27249e-09	0.179529	0.0955467	0.0212342	0.2815	1.63654e-05	1.21274	0.0550176	0.165217	0.00827573	0.315657	No		No		No		No		No		No		No		No		No		No		No		No		No		No		No
6991461	NM_177909	Slc9a9	solute carrier family 9 (sodium/hydrogen exchanger), member 9	5.3092	5.14574	5.53196	6.3817	5.0514	4.99884	3.29519e-09	0.02265	0.146904	0.00144964	0.53312	4.36214e-05	1.38286	0.272271	0.0525568	0.0332312	0.310364	No		No		No		No		No		No		No		No		No		No		No		No		No		No		No
6871566	NM_026835	Ms4a6d	membrane-spanning 4-domains, subfamily A, member 6D	5.94251	5.59753	6.20708	8.59718	4.90313	4.86011	3.30414e-09	0.0359461	0.737427	0.00227425	1.34697	2.06054e-06	3.73707	0.722768	0.0430233	0.000341454	1.08241	No		No		No		No		No		No		No		No		No		No		No		No		No		No		No
6840357	NM_013751	Hrasls	HRAS-like suppressor	8.91227	8.99331	8.79714	8.0132	9.07768	9.18489	3.33163e-09	0.0308151	-0.191577	0.000198872	-0.387747	1.93387e-05	-1.17169	0.0244718	-0.107207	0.0207945	-0.27262	No		No		No		No		No		No		No		No		No		No		No		No		No		No		No
6779843	NM_177364	Sh3pxd2b	SH3 and PX domains 2B	6.68039	6.57708	6.6494	7.76214	6.3076	6.40872	3.3805e-09	0.132768	0.16836	0.0069559	0.240683	8.2887e-05	1.35342	0.245397	-0.101113	0.00422631	0.271677	No		No		No		No		No		No		No		No		No		No		No		No		No		No		No
6920056	NM_175406	Atp6v0d2	ATPase, H+ transporting, lysosomal V0 subunit D2	5.67368	5.37053	6.15815	8.48797	4.92992	4.84892	3.50689e-09	0.133711	0.521613	0.00106658	1.30923	1.29623e-05	3.63905	0.43734	0.081	0.00211832	0.824763	No		No		No		No		No		No		No		No		No		No		No		No		No		No		No
7021238	NM_007603	Capn6	calpain 6	6.67373	6.75536	6.47721	8.2316	6.53888	6.5361	3.61528e-09	0.0617255	0.219263	0.550079	-0.0588867	0.000157508	1.6955	0.974558	0.00277678	0.343332	0.137633	No		No		No		No		No		No		No		No		No		No		No		No		No		No		No
6868098	NM_028595	Ms4a6c	membrane-spanning 4-domains, subfamily A, member 6C	5.28384	4.98217	5.53048	6.91036	4.49285	4.56183	3.63302e-09	0.0627351	0.420337	0.000865593	0.96865	5.27339e-07	2.34853	0.394467	-0.0689801	0.0012577	0.72201	No		No		No		No		No		No		No		No		No		No		No		No		No		No		No
6899572	NM_011281	Rorc	RAR-related orphan receptor gamma	9.86792	9.91712	9.73608	8.93834	10.05	10.0396	3.71938e-09	0.0398897	-0.12246	0.0254385	-0.303503	6.55294e-05	-1.10124	0.813365	0.0104202	0.033788	-0.17166	No		No		No		No		No		No		No		No		No		Yes	73	No		No		Yes	69	No		No
6886039	NM_013515	Stom	stomatin	9.75596	9.37096	10.3131	10.662	9.58287	9.11716	3.76165e-09	0.0474412	0.253803	0.000165781	1.19594	0.000102232	1.54488	0.00780661	0.46571	0.00364633	0.6388	No		No		No		No		No		No		No		No		No		No		No		No		No		No		No
6755197	NM_007649	Cd48	CD48 antigen	5.03696	4.79659	4.89373	6.21184	4.64762	4.72957	3.80481e-09	0.523174	0.0670266	0.138714	0.164163	6.95882e-05	1.48228	0.382135	-0.0819467	0.0634787	0.307393	No		No		No		No		No		No		No		No		No		No		No		No		Yes	27	Yes	26	No
6966498	NM_178704	Dpy19l3	dpy-19-like 3 (C. elegans)	6.4675	6.53795	6.88824	7.29296	6.31006	6.21834	4.03666e-09	0.00273314	0.319613	0.00011764	0.6699	0.000401962	1.07462	0.107481	0.0917231	0.00472771	0.24916	No		No		No		No		No		No		No		No		No		No		No		No		No		No		No
6789325	NM_009853	Cd68	CD68 antigen	8.13687	7.7757	8.48863	10.8979	6.86588	6.45855	4.22314e-09	0.00234146	1.31715	1.15806e-05	2.03008	4.55873e-07	4.43931	0.178648	0.407323	0.00193913	1.67832	No		No		No		No		No		No		No		No		No		No		No		No		No		No		No
6926023	NM_207237	Man1c1	mannosidase, alpha, class 1C, member 1	7.07998	7.03362	7.30876	8.1007	6.907	6.88813	4.32948e-09	0.109811	0.14549	0.00551166	0.42063	0.000116841	1.21257	0.824531	0.0188734	0.0722774	0.19185	No		No		No		No		No		No		No		No		No		No		No		No		No		No		No
6909310	NM_025779	Ccdc109b	coiled-coil domain containing 109B	6.19903	6.06387	6.52127	7.43052	5.91358	5.83414	4.39465e-09	0.0178912	0.22973	0.00326397	0.687127	1.97293e-05	1.59638	0.233739	0.07944	0.0213858	0.36489	No		No		No		No		No		No		No		No		No		No		No		No		No		No		No
7004639	XR_104598	Gm2397	predicted gene 2397	5.20939	5.21285	5.43496	7.80442	4.67539	4.56655	4.39786e-09	0.0158915	0.646293	0.00957795	0.868407	1.35292e-05	3.23786	0.182365	0.10884	0.0219385	0.642836	No		No		No		No		No		No		No		No		No		No		No		No		No		No		No
6785921	NM_001083587	Tns3	tensin 3	6.55257	6.46659	6.94172	7.48922	6.38831	6.38208	4.4768e-09	0.116274	0.0845135	0.0003041	0.559647	1.44611e-05	1.10714	0.885973	0.0062302	0.174668	0.17049	No		No		No		No		No		No		No		No		No		No		No		No		No		No		No
6838417	NM_011653	Tuba1a	tubulin, alpha 1A	10.2385	9.98868	9.9235	11.1638	9.74816	9.80711	4.49597e-09	0.0659208	0.18157	0.259799	0.116393	6.83528e-05	1.35672	0.445661	-0.0589466	0.0070298	0.43139	No		No		No		No		No		No		No		No		No		No		No		No		No		No		No
6977814	NM_173866	Gpt2	glutamic pyruvate transaminase (alanine aminotransferase) 2	9.93208	10.0865	9.78153	9.05887	10.2674	10.3288	4.53081e-09	0.0244443	-0.2423	0.00107835	-0.547237	0.000119381	-1.2699	0.57471	-0.0613667	0.0045967	-0.39669	No		No		No		No		No		No		No		No		No		No		No		No		No		No		No
6962094	NM_145375	Tm6sf1	transmembrane 6 superfamily member 1	7.76836	7.46824	7.84784	8.79949	7.78764	7.42156	4.56028e-09	0.527478	0.0466766	0.00109345	0.426283	1.16104e-05	1.37793	0.00947889	0.366083	0.0238373	0.346797	No		No		No		No		No		No		No		No		No		No		No		No		No		No		No
6981112	NM_001081187	Htra4	HtrA serine peptidase 4	8.66815	9.49874	7.58117	7.27158	8.85636	9.37795	4.64741e-09	0.447974	0.120787	0.000304295	-1.79678	1.62258e-06	-2.10637	0.00967937	-0.521586	0.00042859	-0.709797	No		No		No		No		No		No		No		No		No		No		No		No		No		No		No
7003940	XR_104598	Gm2397	predicted gene 2397	3.12579	3.28329	3.25881	6.05931	3.02303	2.90202	4.86993e-09	0.133314	0.381273	0.0516438	0.356787	7.69943e-05	3.15729	0.573158	0.12101	0.282978	0.223767	No		No		No		No		No		No		No		No		No		No		No		No		No		No		No
6792390	NM_199201	Cd300lh	CD300 antigen like family member H	8.49579	8.01628	8.87635	10.5888	7.60106	7.36297	4.90573e-09	0.00442966	0.65331	4.90382e-06	1.51338	6.22019e-06	3.22583	0.127218	0.23809	0.00949556	1.13282	No		No		No		No		No		No		No		No		No		No		No		Yes	74	No		No		No
6981823	NM_031195	Msr1	macrophage scavenger receptor 1	4.82031	4.50853	4.85799	6.49425	4.37194	4.19083	5.09159e-09	0.113059	0.317694	0.00138325	0.667157	4.67211e-06	2.30342	0.001784	0.181103	0.00409008	0.629477	No		No		No		No		No		No		No		No		No		No		No		No		No		No		No
6901055	NM_027135	Sec24d	Sec24 related gene family, member D (S. cerevisiae)	6.57115	6.52897	6.72158	7.42818	6.31735	6.35438	5.12213e-09	0.0878567	0.17459	0.0105471	0.3672	4.51992e-05	1.07379	0.514266	-0.0370299	0.0151287	0.216767	No		No		No		No		No		No		No		No		No		No		No		No		No		No		No
6826116	BC116748	Lacc1	laccase (multicopper oxidoreductase) domain containing 1	6.22551	5.97527	6.3272	8.16474	5.7681	5.70727	5.1884e-09	0.204158	0.268	0.0232858	0.61993	0.000131477	2.45747	0.767496	0.0608366	0.0699994	0.51824	No		No		No		No		No		No		No		No		No		No		No		No		No		No		No
6933731	NR_015595	Srrm4os	serine/arginine repetitive matrix 4, opposite strand	5.77088	5.36201	8.07753	6.73195	5.28092	5.06674	5.20865e-09	0.0841072	0.295273	9.77306e-05	3.01079	0.000363739	1.66521	0.347639	0.214187	0.00773576	0.704147	No		No		No		No		No		No		No		No		No		No		No		No		No		No		No
6885516	NM_025376	Tmem8c	transmembrane protein 8C	7.86486	7.19946	6.5299	9.66966	6.44986	6.1524	5.28515e-09	0.00539258	1.04706	0.197048	0.377497	5.57159e-05	3.51726	0.193578	0.29746	0.00490229	1.71246	No		No		No		No		No		No		No		No		Yes	5	No		Yes	13	No		No		No		No
6834560	BC052328	Fam105a	family with sequence similarity 105, member A	5.39536	5.20561	5.33549	7.1537	5.07327	4.94392	5.31186e-09	0.066134	0.261687	0.020682	0.391573	0.000101528	2.20978	0.234796	0.129347	0.0502447	0.451443	No		No		No		No		No		No		No		No		No		No		No		No		No		No		No
6823659	NM_001083616	Cacna1d	calcium channel, voltage-dependent, L type, alpha 1D subunit	5.5751	5.4374	5.45169	6.59153	5.36268	5.36755	5.55431e-09	0.301111	0.0698501	0.404403	0.08414	0.000133194	1.22399	0.941119	-0.0048666	0.0262295	0.207553	No		No		No		No		No		No		No		No		No		No		No		No		No		No		No
6819153	NM_008608	Mmp14	matrix metallopeptidase 14 (membrane-inserted)	6.70597	6.55174	6.58291	7.77055	6.29526	6.33817	5.60925e-09	0.0508507	0.213573	0.0273144	0.244744	8.5741e-06	1.43238	0.457471	-0.0429099	0.0314728	0.367804	No		No		No		No		No		No		No		No		No		No		No		No		No		No		No
6838809	NM_010577	Itga5	integrin alpha 5 (fibronectin receptor alpha)	8.29295	8.05039	8.87211	9.23075	8.00727	7.90017	5.68126e-09	0.101123	0.15022	0.00021639	0.971947	5.27916e-05	1.33059	0.182959	0.107107	0.0292286	0.392783	No		No		No		No		No		No		No		No		No		No		No		No		No		No		No
6837437	NM_025445	Arfgap3	ADP-ribosylation factor GTPase activating protein 3	7.81053	7.80949	8.24685	8.58846	7.52284	7.5274	5.89211e-09	0.0220702	0.28209	0.0013935	0.719443	0.000172877	1.06106	0.959674	-0.00455999	0.0369876	0.28313	No		No		No		No		No		No		No		No		No		No		No		No		No		No		No
6757270	NM_153179	Pkhd1	polycystic kidney and hepatic disease 1	4.83122	4.61768	4.59458	5.64458	4.61065	4.58004	5.90752e-09	0.328945	0.0376433	0.81845	0.0145432	0.000179763	1.06454	0.458412	0.0306066	0.0166373	0.251177	No		No		No		No		No		No		No		No		No		No		No		No		No		No		No
6990327	NM_009022	Aldh1a2	aldehyde dehydrogenase family 1, subfamily A2	5.6057	5.45448	5.54429	6.4916	5.22379	5.33878	5.97617e-09	0.069077	0.115697	0.054977	0.205513	1.03668e-05	1.15282	0.101223	-0.114993	0.0119222	0.26692	No		No		No		No		No		No		No		Yes	9	No		No		No		No		No		No		No
6968735	NM_008486	Anpep	alanyl (membrane) aminopeptidase	7.87037	7.68062	7.84615	9.6341	7.27138	7.16818	6.52531e-09	0.000103898	0.51244	4.73962e-05	0.677973	9.75848e-06	2.46592	0.180853	0.1032	0.0311882	0.702193	No		No		No		No		No		No		No		Yes	11	No		No		No		No		No		No		No
6824728	NM_011405	Slc7a7	solute carrier family 7 (cationic amino acid transporter, y+ system), member 7	5.97369	5.89418	5.79152	7.05821	5.72393	5.793	6.54974e-09	0.0300404	0.101183	0.9785	-0.00147978	9.75361e-06	1.26521	0.542879	-0.0690665	0.0740183	0.18069	No		No		No		No		No		No		No		No		No		No		No		No		No		No		No
6984824	NM_009866	Cdh11	cadherin 11	5.17473	5.16902	5.05382	6.20902	4.97376	5.09297	6.60856e-09	0.394817	0.0760566	0.635599	-0.0391501	0.000190777	1.11605	0.356364	-0.11921	0.351641	0.0817633	No		No		No		No		No		No		No		No		No		No		No		No		No		No		No
6764230	NM_175026	Pyhin1	pyrin and HIN domain family, member 1	4.56298	4.24568	5.38811	7.62471	3.21514	3.89082	6.64355e-09	0.341423	0.35486	0.00524534	1.49728	0.000161448	3.73389	0.0777119	-0.67568	0.127606	0.672153	No		No		No		No		No		No		No		No		No		No		No		No		No		No		No
6768157	NM_028732	4632428N05Rik	RIKEN cDNA 4632428N05 gene	7.60836	7.28514	7.33331	8.5146	7.31525	7.26531	6.64576e-09	0.708677	0.0198267	0.488308	0.0679967	2.86993e-05	1.24929	0.450402	0.0499434	0.0208459	0.343047	No		No		No		No		Yes	8	No		No		No		No		No		No		Yes	54	Yes	44	No		No
6931001	NM_018764	Pcdh7	protocadherin 7	5.52501	5.55265	6.19042	6.56155	5.43303	5.45543	6.79691e-09	0.246494	0.0972201	0.00106586	0.734997	0.000194908	1.10613	0.771116	-0.0223966	0.422763	0.0695834	No		No		No		No		No		No		No		No		No		No		No		No		No		No		No
6892964	NM_011125	Pltp	phospholipid transfer protein	7.86005	7.68426	7.8929	9.21013	7.28	7.48023	6.87083e-09	0.0621295	0.20403	0.00892472	0.412667	0.000106865	1.7299	0.113928	-0.20023	0.0447589	0.379823	No		No		No		No		No		No		No		No		No		No		No		No		No		No		No
6849766	NM_009593	Abcg1	ATP-binding cassette, sub-family G (WHITE), member 1	7.29692	7.04571	7.11634	8.16729	6.87797	6.96314	7.01748e-09	0.176398	0.0825736	0.0254381	0.1532	7.74688e-05	1.20416	0.296154	-0.0851666	0.0202111	0.333784	No		No		No		No		No		No		No		No		No		No		No		No		No		No		No
6774336	NM_009163	Sgpl1	sphingosine phosphate lyase 1	6.82372	6.79971	6.98917	7.90249	6.60739	6.67001	7.13891e-09	0.0624246	0.1297	0.0218969	0.319167	3.80256e-05	1.23248	0.397021	-0.0626167	0.0192268	0.153713	No		No		No		Yes	8	No		Yes	8	No		Yes	8	No		Yes	40	No		No		No		No		No
6897604	XM_003086296	Gm19817	predicted gene, 19817	6.30037	6.02938	6.37265	9.12319	4.81495	4.65542	7.15381e-09	0.00483428	1.37396	0.0029274	1.71722	3.71205e-05	4.46776	0.577725	0.15953	0.00449971	1.64495	No		No		No		No		No		No		No		No		No		No		No		No		No		No		No
6815535	NM_008670	Naip1	NLR family, apoptosis inhibitory protein 1	5.176	4.90453	4.96961	5.83988	4.87135	4.77003	7.35274e-09	0.13614	0.134503	0.0483065	0.199587	5.88711e-05	1.06986	0.12101	0.101323	0.00187565	0.405973	No		No		No		No		No		No		No		No		No		No		No		No		No		No		No
6838492	NM_001113545	Lima1	LIM domain and actin binding 1	7.69421	7.78632	8.0961	8.80815	7.5548	7.59889	7.38217e-09	0.0426592	0.187433	0.000244628	0.497217	0.000252553	1.20926	0.544098	-0.04409	0.139124	0.0953267	No		No		No		No		No		No		No		No		No		No		No		No		No		No		No
6792649	NM_011594	Timp2	tissue inhibitor of metalloproteinase 2	9.19187	9.125	9.76679	10.1297	8.88172	9.01653	7.7253e-09	0.0443519	0.108466	0.000183759	0.750257	7.6522e-05	1.11317	0.024214	-0.13481	0.184715	0.175343	No		No		No		No		No		No		Yes	32	No		No		No		No		No		No		No		No
6837028	NM_009008	Rac2	RAS-related C3 botulinum substrate 2	7.6965	7.5021	7.57886	9.23998	7.44857	7.52182	7.82626e-09	0.834657	-0.0197166	0.476478	0.0570436	3.03168e-05	1.71816	0.492398	-0.07325	0.305912	0.174683	No		No		No		No		No		No		No		No		No		No		No		No		No		No		Yes
7005667	NM_133362	Erdr1	erythroid differentiation regulator 1	10.4442	10.4775	8.65899	10.6942	7.11454	7.23461	7.92347e-09	6.47987e-05	3.24289	0.0158147	1.42438	3.77353e-05	3.45959	0.578255	-0.120067	3.94943e-05	3.20956	No		No		No		No		No		No		No		No		No		No		No		No		No		No		No
6899039	NM_016701	Nes	nestin	8.32685	7.94957	8.75275	9.01189	8.16926	7.78227	8.0589e-09	0.0632122	0.1673	0.000104849	0.970483	1.21686e-05	1.22963	0.0114573	0.386993	0.000268721	0.54458	No		No		No		No		No		No		No		No		No		No		No		No		No		No		No
6890288	NM_133838	Ehd4	EH-domain containing 4	6.99338	6.86546	7.27518	7.79945	6.83577	6.73804	8.1502e-09	0.187344	0.12742	0.000652404	0.537137	5.89435e-05	1.06141	0.267893	0.0977332	0.0110399	0.25534	No		No		No		No		No		No		No		No		No		No		No		No		No		No		No
6790944	NM_029600	Abcc3	ATP-binding cassette, sub-family C (CFTR/MRP), member 3	5.99609	5.73922	5.7966	7.12933	5.74285	5.61442	8.16357e-09	0.262961	0.124797	0.131773	0.182177	0.000130823	1.51491	0.293805	0.128433	0.0512459	0.38167	No		No		No		No		No		No		No		No		No		No		No		No		No		No		No
6769080	NM_007793	Cstb	cystatin B	7.90334	7.83056	7.93237	9.21165	7.62612	7.53207	8.35903e-09	0.0204203	0.29849	0.000289507	0.4003	1.14721e-05	1.67958	0.130887	0.0940534	0.0347365	0.37127	No		No		No		No		No		No		No		No		No		No		No		No		No		No		No
6969837	NM_183168	P2ry6	pyrimidinergic receptor P2Y, G-protein coupled, 6	6.89499	6.73274	6.94483	7.94309	6.53426	6.44443	8.5603e-09	0.0585615	0.288317	0.00346956	0.5004	6.44254e-05	1.49866	0.378802	0.0898333	0.00295812	0.450567	No		No		No		No		No		No		No		No		No		No		No		No		No		No		No
6758414	NM_007737	Col5a2	collagen, type V, alpha 2	7.36599	7.32235	7.65937	8.73489	7.00522	7.05101	8.97785e-09	0.07869	0.271343	0.00186327	0.608357	2.29299e-05	1.68388	0.633404	-0.04579	0.0400137	0.31498	No		No		No		No		No		No		No		No		No		No		No		No		No		No		No
6840556	NM_001160402	Tm4sf19	transmembrane 4 L six family member 19	6.52012	6.28777	6.43984	7.30736	6.28979	6.20079	9.03961e-09	0.323972	0.0869732	0.0364181	0.23905	0.000244626	1.10657	0.422985	0.0889966	0.0146519	0.319323	No		No		No		No		No		No		No		No		No		No		No		No		No		No		No
6777957	NM_008512	Lrp1	low density lipoprotein receptor-related protein 1	8.98099	8.83056	9.29042	10.1043	8.60879	8.62747	9.22919e-09	0.000853721	0.203094	7.42368e-06	0.662954	1.64819e-06	1.47683	0.765156	-0.0186729	0.0667218	0.35352	No		No		No		No		No		Yes	26	No		No		No		No		No		No		No		No		No
6815853	NM_145456	Zswim6	zinc finger SWIM-type containing 6	6.12207	6.03829	5.97206	7.02319	5.90446	5.87896	9.37063e-09	0.0982022	0.159327	0.112355	0.0931034	2.90049e-05	1.14423	0.776549	0.0254966	0.00829771	0.24311	No		No		No		No		No		No		No		No		No		No		No		No		No		No		No
7001292	XR_105660	LOC100505336	hypothetical LOC100505336	9.90946	9.97986	8.5133	9.82424	8.02143	8.01528	9.3863e-09	2.07312e-05	1.96458	0.0979285	0.49802	0.000175851	1.80896	0.947569	0.00614659	5.84794e-05	1.89418	No		No		No		No		No		No		No		No		No		No		No		No		No		No		No
6836341	NM_001029841	Sla	src-like adaptor	6.86744	6.56432	6.66542	8.57014	6.13144	6.12397	9.40845e-09	0.0625126	0.44035	0.00519324	0.54145	2.41381e-06	2.44617	0.942978	0.0074633	0.00831446	0.743467	No		No		No		No		No		No		No		No		No		No		No		No		No		No		No
6966058	NM_011116	Pld3	phospholipase D family, member 3	8.21037	8.01494	8.26463	9.1569	7.99399	7.98112	9.44893e-09	0.324854	0.0338136	0.0033145	0.283504	7.1277e-05	1.17577	0.833263	0.01287	0.0538814	0.22925	No		No		No		No		No		No		No		No		No		No		No		No		No		No		No
7006993	NM_011095	Pirb	paired Ig-like receptor B	10.0839	10.1071	8.24003	10.2294	6.21633	6.38338	9.68381e-09	1.99133e-05	3.72377	0.00528237	1.85665	2.14878e-06	3.84602	0.645605	-0.167047	8.87361e-06	3.70055	No		No		No		No		No		No		No		No		No		Yes	68	No		No		No		Yes	1	No
6941657	NM_145211	Oas1a	2'-5' oligoadenylate synthetase 1A	5.98688	5.74163	5.63937	6.90551	5.74855	5.61096	9.9929e-09	0.254361	0.130663	0.44264	0.02841	3.69109e-05	1.29455	0.0178571	0.137587	0.00851391	0.375917	No		No		No		No		No		No		No		No		No		No		No		No		No		No		No
7009135	NR_033123	4933409K07Rik	RIKEN cDNA 4933409K07 gene	9.00644	8.87344	5.55844	7.95808	5.47143	5.46718	1.0264e-08	0.000174002	3.40626	0.462934	0.0912566	0.0031119	2.4909	0.965033	0.00424321	2.02986e-05	3.53925	No		No		No		No		No		No		No		No		No		No		No		No		No		No		No
6841136	NM_021325	Cd200r1	CD200 receptor 1	4.76096	4.71567	4.7495	6.22399	4.52262	4.50097	1.02767e-08	0.145849	0.214693	0.0652603	0.24853	2.89292e-05	1.72302	0.697874	0.0216502	0.00329566	0.259987	No		No		No		No		No		No		No		No		No		No		No		No		No		No		No
6771546	NM_008080	B4galnt1	beta-1,4-N-acetyl-galactosaminyl transferase 1	6.43521	6.27807	6.1617	7.42365	6.17223	6.14167	1.02781e-08	0.228642	0.136397	0.790707	0.0200233	5.90672e-05	1.28198	0.689705	0.0305533	0.0617814	0.293537	No		No		No		No		No		No		No		No		No		No		No		No		No		No		No
6770072	NM_008524	Lum	lumican	6.37203	6.21137	7.20885	7.58121	6.1239	5.95345	1.07322e-08	0.0221202	0.257917	0.000218418	1.2554	2.47698e-05	1.62776	0.195126	0.170447	0.0474042	0.41858	No		No		No		No		No		No		No		No		No		No		No		No		No		No		No
6890633	NM_001080944	Atp8b4	ATPase, class I, type 8B, member 4	4.63355	4.43935	4.35742	5.41194	4.31558	4.29644	1.09588e-08	0.0953317	0.14291	0.390384	0.0609835	0.000259679	1.1155	0.795801	0.0191399	0.0118776	0.33711	No		No		No		No		No		No		No		No		No		No		No		No		No		No		No
6783040	NM_001081957	Wfdc17	WAP four-disulfide core domain 17	6.65918	6.30969	6.70881	9.22205	5.21033	4.74719	1.12052e-08	0.0072572	1.56249	0.000369471	1.96162	6.32425e-06	4.47485	0.0767343	0.463137	0.00235802	1.91199	No		No		No		No		No		No		No		No		No		No		No		No		No		No		No
6838469	NM_012025	Racgap1	Rac GTPase-activating protein 1	5.95683	5.81521	5.96983	7.06426	5.7683	5.50057	1.12905e-08	0.00111933	0.31464	7.90796e-05	0.46926	0.00026997	1.56369	0.00593977	0.26773	0.00150523	0.456263	No		No		No		No		No		No		No		No		No		No		No		No		No		No		No
6806301	NM_007556	Bmp6	bone morphogenetic protein 6	7.23239	7.28511	7.44681	6.61659	7.61789	7.62459	1.16921e-08	0.00241677	-0.33948	0.0804328	-0.17778	5.93657e-05	-1.008	0.920597	-0.00670338	0.00104222	-0.392203	No		No		No		No		Yes	1	No		Yes	38	No		No		No		No		Yes	1	No		No		No
6971848	NM_001081117	Mki67	antigen identified by monoclonal antibody Ki 67	6.55664	5.96213	6.49078	8.19071	6.36015	5.41174	1.18871e-08	0.0434628	0.550387	0.00314501	1.07903	7.00183e-05	2.77896	0.00997204	0.948403	0.00192816	1.1449	No		No		No		No		No		No		No		No		No		No		No		No		No		No		No
6907971	NM_007651	Cd53	CD53 antigen	5.72961	5.59249	5.60676	7.46791	5.06032	5.06053	1.20701e-08	0.0237112	0.53196	0.00116744	0.546227	1.89473e-05	2.40738	0.998018	-0.000209808	0.0168543	0.66908	No		No		No		No		No		No		No		No		Yes	7	No		Yes	11	No		No		No		No
6970952	NM_030691	Igsf6	immunoglobulin superfamily, member 6	6.17614	6.07927	6.08693	8.35447	5.42226	5.34073	1.21167e-08	0.0354372	0.73854	0.000869979	0.746207	7.8696e-05	3.01375	0.251434	0.0815366	0.000157477	0.835417	No		No		No		No		No		No		No		No		No		No		No		No		No		No		No
6953429	NM_023056	Tmem176b	transmembrane protein 176B	7.78062	7.47863	7.42399	8.68834	7.32201	7.23841	1.23506e-08	0.0019079	0.240217	0.0091047	0.185577	1.0269e-05	1.44993	0.269229	0.0835969	0.0139678	0.542213	No		No		No		No		No		No		No		No		No		Yes	5	No		No		No		No		No
6841140	NM_207244	Cd200r4	CD200 receptor 4	4.03084	3.83735	3.81286	5.49393	3.78894	3.70448	1.25551e-08	0.256125	0.132867	0.325738	0.108373	2.70685e-05	1.78944	0.426582	0.0844567	0.0045879	0.326353	No		No		No		No		No		No		No		No		No		No		No		No		No		No		No
6888008	NM_001025576	Ccdc141	coiled-coil domain containing 141	5.83454	5.69977	6.14321	7.06645	5.5324	5.58977	1.27814e-08	0.359137	0.109997	0.00737948	0.553433	8.00074e-05	1.47668	0.636576	-0.0573699	0.106238	0.24477	No		No		No		No		No		No		No		No		No		No		No		No		No		No		No
6890715	NM_001113179	Bub1	budding uninhibited by benzimidazoles 1 homolog (S. cerevisiae)	4.21136	3.98959	4.14709	5.19161	4.1441	3.95375	1.28225e-08	0.374963	0.0358467	0.0542271	0.193347	0.000109801	1.23786	0.0455603	0.190353	0.00119476	0.257613	No		No		No		Yes	10	No		No		No		No		No		No		No		No		No		No		No
6949722	NM_199311	Clec4a1	C-type lectin domain family 4, member a1	5.94532	5.54817	6.39354	8.19592	5.08454	5.09922	1.29315e-08	0.0478253	0.448947	0.00364407	1.29432	2.71428e-05	3.0967	0.935288	-0.0146767	0.0279288	0.846103	No		No		No		No		No		No		No		No		No		No		No		No		No		No		No
6838415	NM_011654	Tuba1b	tubulin, alpha 1B	11.2361	10.9049	10.7901	12.3249	10.718	10.7462	1.39666e-08	0.161207	0.158733	0.64762	0.0439669	2.47168e-05	1.57873	0.708512	-0.0282001	0.022444	0.489967	No		No		No		No		No		No		No		No		No		No		No		No		No		No		No
6837467	NM_029946	Efcab6	EF-hand calcium binding domain 6	6.07721	6.30926	6.00139	5.26138	6.32806	6.42579	1.49904e-08	0.248468	-0.116527	0.00506632	-0.4244	9.67094e-05	-1.16441	0.310222	-0.0977333	0.0126954	-0.34858	No		No		No		No		No		No		No		No		No		No		No		No		No		No		No
7020156	NM_030700	Maged2	melanoma antigen, family D, 2	6.52376	6.30501	6.39981	7.78801	6.39118	6.15394	1.56107e-08	0.0782082	0.151073	0.0136322	0.245873	0.000160603	1.63407	0.0540019	0.237237	0.0304104	0.369817	No		No		No		No		No		No		No		No		No		No		No		No		No		No		No
6880636	NM_032393	Map1a	microtubule-associated protein 1 A	7.10461	6.88108	8.52988	7.93493	6.86162	6.71201	1.56718e-08	0.220713	0.169063	0.000117279	1.81787	0.000152558	1.22292	0.158021	0.14961	0.0155683	0.392593	No		No		No		No		No		No		No		No		No		No		No		No		No		No		No
6785374	ENSMUST00000131035	Rnf213	ring finger protein 213	9.01424	8.92474	8.57901	9.68649	8.9418	8.64335	1.58153e-08	0.0145999	0.28139	0.529253	-0.0643368	7.71141e-05	1.04314	0.00379575	0.298453	0.00154206	0.370896	No		No		No		No		No		No		No		No		No		No		No		No		No		No		No
6753268	NM_031189	Myog	myogenin	7.55279	7.39386	7.35892	9.11253	7.03654	6.86867	1.61108e-08	0.00778053	0.525193	0.0191421	0.490253	6.37971e-06	2.24386	0.199873	0.167873	0.013027	0.684117	No		No		No		No		No		No		No		No		Yes	8	No		Yes	12	No		No		No		No
6775182	NM_146007	Col6a2	collagen, type VI, alpha 2	8.73476	8.48401	9.14612	9.6957	8.37594	8.29587	1.65566e-08	0.0540564	0.188141	0.000561271	0.850253	5.42051e-05	1.39983	0.4359	0.0800737	0.0254182	0.43889	No		No		No		No		No		No		No		No		No		No		No		No		No		No		No
6941215	NM_019821	Gltp	glycolipid transfer protein	8.3349	8.15515	8.40101	9.24272	8.1219	8.11745	1.66021e-08	0.3868	0.0376997	0.00938379	0.283566	3.01039e-06	1.12528	0.879465	0.00445302	0.106754	0.217456	No		No		No		No		No		No		No		No		No		No		No		No		No		No		No
6903360	NM_001173460	Sirpb1b	signal-regulatory protein beta 1B	4.23941	4.05504	3.79919	5.96981	3.9011	3.93477	1.69007e-08	0.291107	0.120277	0.308435	-0.13558	0.000230609	2.03504	0.862993	-0.0336665	0.0367215	0.304647	No		No		No		No		No		No		No		No		No		No		No		No		No		No		No
6972899	NM_011093	Pira6	paired-Ig-like receptor A6	6.18295	5.99854	6.01354	7.9813	5.61896	5.51073	1.74843e-08	0.0209947	0.48781	0.0255957	0.502803	6.03932e-05	2.47056	0.445018	0.10823	0.011051	0.67222	No		No		No		No		No		No		No		No		No		No		No		No		No		No		No
6973527	NM_001113474	Lair1	leukocyte-associated Ig-like receptor 1	6.17696	5.86416	5.86885	7.59584	5.67148	5.72884	1.78954e-08	0.32765	0.135327	0.366717	0.140014	5.12275e-05	1.86701	0.511171	-0.0573565	0.0242644	0.44812	No		No		No		No		No		No		No		No		No		No		No		No		No		No		No
6855068	L78788	D17H6S56E-5	DNA segment, Chr 17, human D6S56E 5	7.12464	6.62056	6.78981	7.94749	6.86454	6.46933	1.8222e-08	0.0534035	0.151237	0.00603292	0.32048	1.093e-05	1.47816	0.00238729	0.39521	0.00489872	0.655313	No		No		No		No		No		No		No		No		No		No		No		No		No		No		No
6989086	NM_175535	Arhgap20	Rho GTPase activating protein 20	8.28616	8.65163	7.84644	7.45954	8.46054	8.69056	1.82811e-08	0.467991	-0.0389366	0.000379594	-0.844126	3.85068e-06	-1.23102	0.0324748	-0.230023	0.00718065	-0.404403	No		No		No		No		No		No		No		No		No		No		No		No		No		No		No
6876226	NM_146119	Fam129b	family with sequence similarity 129, member B	6.96618	6.88407	6.90962	7.77592	6.79925	6.77126	1.83268e-08	0.108227	0.112817	0.146933	0.138363	0.000155966	1.00466	0.676126	0.0279967	0.0473328	0.194927	No		No		No		No		No		No		No		No		No		No		No		No		No		No		No
6929109	NM_175437	Gsap	gamma-secretase activating protein	5.57139	5.54868	5.37977	6.69055	5.45146	5.34068	1.91894e-08	0.0180464	0.208003	0.554283	0.0390867	8.88418e-05	1.34987	0.311235	0.110777	0.0415849	0.230714	No		No		No		No		No		No		No		No		No		No		No		No		No		No		No
6837428	NM_029787	Cyb5r3	cytochrome b5 reductase 3	10.962	10.7288	11.6836	11.7703	10.7532	10.6789	1.94129e-08	0.498437	0.049867	4.06937e-05	1.00473	4.02864e-05	1.0914	0.151044	0.0742668	0.0890919	0.2831	No		No		No		No		No		No		No		No		No		No		No		No		No		No		No
6784526	NM_010858	Myl4	myosin, light polypeptide 4	7.42866	7.18921	6.99311	8.20545	6.93405	7.00774	1.97269e-08	0.0221437	0.18147	0.841124	-0.0146298	2.2814e-05	1.19771	0.444299	-0.0736866	0.00842624	0.420923	No		No		No		No		No		No		No		No		No		No		No		No		No		No		No
6790521	NR_002860	A130040M12Rik	RIKEN cDNA A130040M12 gene	11.4237	11.0934	11.3834	12.3873	10.9668	10.8104	1.99857e-08	0.124811	0.283	0.00188889	0.572933	3.53313e-05	1.5769	0.171061	0.1564	0.00274582	0.613266	No		No		No		No		No		No		No		No		No		No		No		No		No		No		No
6762784	NM_009061	Rgs2	regulator of G-protein signaling 2	6.85355	6.72976	6.63335	7.93097	6.63586	6.63712	2.00288e-08	0.476567	0.0926401	0.971232	-0.00376987	0.000195996	1.29384	0.989382	-0.0012598	0.0555188	0.216427	No		No		No		No		No		No		Yes	13	No		No		No		No		No		No		No		No
6766046	NM_009538	Plagl1	pleiomorphic adenoma gene-like 1	6.46339	6.42981	6.18061	7.59438	6.33734	6.28577	2.04508e-08	0.0683615	0.144033	0.0678539	-0.105164	0.000468703	1.30861	0.271868	0.0515664	0.00969749	0.17762	No		No		No		No		No		No		No		No		No		No		No		No		No		No		No
6877356	NM_172855	Galnt5	UDP-N-acetyl-alpha-D-galactosamine:polypeptide N-acetylgalactosaminyltransferase 5	5.57671	5.43906	5.44048	6.86214	5.24517	5.29693	2.06382e-08	0.140029	0.142127	0.183201	0.14355	9.88114e-05	1.56521	0.591552	-0.0517667	0.0681392	0.27978	No		No		No		No		No		No		No		No		No		No		No		No		No		No		No
6995968	NM_010729	Loxl1	lysyl oxidase-like 1	8.50531	8.30864	8.49528	9.76158	7.89511	7.9254	2.08833e-08	0.00234678	0.38324	0.00690275	0.569877	2.08038e-05	1.83618	0.623192	-0.0302866	0.0254818	0.579907	No		No		No		No		No		No		No		No		No		No		No		No		No		No		No
6879020	NM_011355	Spi1	spleen focus forming virus (SFFV) proviral integration oncogene	6.924	6.70262	6.88775	8.27185	6.36836	6.44674	2.12509e-08	0.104793	0.255874	0.0486298	0.441007	0.000111757	1.8251	0.499645	-0.0783866	0.0206719	0.47726	No		No		No		No		No		No		No		No		No		Yes	31	No		No		Yes	17	Yes	19	No
6957759	NM_008597	Mgp	matrix Gla protein	8.78814	8.30301	8.79259	10.2399	7.76486	7.8001	2.20216e-08	0.00553883	0.502913	0.00255535	0.992493	6.77876e-05	2.43983	0.762214	-0.0352399	0.00917074	0.988037	No		No		No		No		No		No		No		No		No		No		No		No		No		No		No
6917105	NM_008049	Ftl2	ferritin light chain 2	9.95681	9.97201	9.96396	11.3477	9.68029	9.79449	2.20686e-08	0.105526	0.177519	0.169813	0.16947	2.88981e-05	1.55321	0.297082	-0.1142	0.237182	0.16232	No		No		No		No		No		No		No		No		No		No		No		No		No		No		No
6830506	NM_181277	Col14a1	collagen, type XIV, alpha 1	7.04783	6.90981	7.56531	8.43709	6.68235	6.48628	2.24497e-08	0.00711152	0.42353	6.68065e-05	1.07903	9.91684e-06	1.95081	0.125546	0.196067	0.039272	0.561543	No		No		No		No		No		No		No		No		Yes	15	No		No		No		No		No		No
6757301	NM_133252	Tram2	translocating chain-associating membrane protein 2	8.0012	7.83276	8.50765	8.7207	7.69819	7.53184	2.26784e-08	0.0504066	0.300917	0.000878107	0.975807	0.000191726	1.18886	0.139055	0.16635	0.0116931	0.469357	No		No		No		No		No		No		No		No		No		No		No		No		No		No		No
7010645	NM_133990	Il13ra1	interleukin 13 receptor, alpha 1	6.50433	6.37143	6.67982	7.67201	6.06748	5.93425	2.30424e-08	0.00333472	0.437183	0.00567289	0.74557	4.77247e-05	1.73776	0.202055	0.133233	0.00308235	0.570083	No		No		No		No		No		No		No		No		No		No		No		No		No		No		No
6868088	XM_986941	Ms4a4a	membrane-spanning 4-domains, subfamily A, member 4A	5.93148	5.60876	7.18495	8.35395	5.00125	5.29139	2.325e-08	0.378137	0.317367	2.0857e-05	1.89356	3.58583e-06	3.06256	0.0833003	-0.290143	0.012038	0.64009	No		No		No		No		No		No		No		No		No		No		No		No		No		No		No
6823213	NM_001007268	Dusp13	dual specificity phosphatase 13	10.5489	10.608	10.4389	9.66352	10.6154	10.6829	2.36275e-08	0.301249	-0.0749334	0.00412708	-0.243967	0.000228512	-1.01938	0.0772569	-0.0675335	0.00261814	-0.134	No		No		No		No		No		No		No		No		No		No		No		No		No		No		No
6877909	NM_175512	Dhrs9	dehydrogenase/reductase (SDR family) member 9	4.97149	4.76366	4.48363	5.82306	4.74817	4.66121	2.39551e-08	0.173857	0.102453	0.0483021	-0.177573	0.000158303	1.16186	0.109656	0.0869632	0.0338727	0.310287	No		No		No		No		No		No		No		No		No		No		No		No		No		No		No
6919190	NM_024263	Mxra8	matrix-remodelling associated 8	8.36892	8.26759	9.24797	9.60896	8.13309	8.11303	2.47635e-08	0.100846	0.15456	2.28198e-06	1.13494	5.62182e-06	1.49593	0.633428	0.0200637	0.196015	0.255887	No		No		No		No		No		No		No		No		No		No		No		No		No		No		No
6962930	NM_177161	P4ha3	procollagen-proline, 2-oxoglutarate 4-dioxygenase (proline 4-hydroxylase), alpha polypeptide III	5.9174	5.6543	5.93402	7.16087	5.61746	5.58214	2.50204e-08	0.371273	0.0721599	0.00770099	0.35188	0.000106274	1.57872	0.805137	0.0353198	0.0368514	0.335257	No		No		No		No		No		No		No		No		No		No		No		No		No		No		No
6925987	NM_080559	Sh3bgrl3	SH3 domain binding glutamic acid-rich protein-like 3	8.39509	8.15622	8.78838	9.63533	8.04714	8.09813	2.51039e-08	0.395118	0.0580937	0.00268159	0.69025	3.27366e-05	1.5372	0.501048	-0.0509933	0.112094	0.296957	No		No		No		No		No		No		No		No		No		No		No		No		No		No		No
6949727	NM_153197	Clec4a3	C-type lectin domain family 4, member a3	5.66039	5.66743	5.98312	8.33266	4.93414	4.659	2.56367e-08	0.0254093	1.00843	0.000370276	1.32412	5.76556e-05	3.67366	0.0554479	0.275143	0.00151559	1.0014	No		No		No		No		No		No		No		No		No		No		No		No		No		No		No
6785799	NM_178440	Myo1g	myosin IG	6.34287	6.18008	6.24934	7.2299	6.06379	5.93438	2.58465e-08	0.0191283	0.245697	0.0124491	0.314953	5.62291e-05	1.29552	0.129866	0.12941	0.0166085	0.408487	No		No		No		No		No		No		No		No		No		No		No		Yes	19	No		No		No
6962376	NM_009982	Ctsc	cathepsin C	8.6916	8.70298	9.0788	9.89634	8.65577	8.62108	2.60122e-08	0.557395	0.0819066	0.00107535	0.45772	8.52103e-06	1.27527	0.517667	0.0346899	0.345217	0.0705204	No		No		No		Yes	12	No		No		No		No		No		No		No		No		No		No		No
6778074	ENSMUST00000026408	Gdf11	growth differentiation factor 11	7.55028	7.11802	10.0047	8.79474	7.89463	7.21743	2.6165e-08	0.66967	-0.0994132	9.00117e-05	2.78729	0.00025053	1.57731	0.0431482	0.677193	0.0853061	0.332843	No		No		No		No		Yes	5	No		Yes	37	No		No		No		No		No		No		No		No
6973467	NM_011089	Pira2	paired-Ig-like receptor A2	5.38314	5.17235	4.96755	7.32009	4.62552	4.22549	2.62061e-08	0.00468161	0.94686	0.0028002	0.74206	0.000195873	3.0946	0.00591376	0.400027	0.000930238	1.15765	No		No		No		No		No		No		No		No		No		No		No		No		No		No		No
6943818	NM_007743	Col1a2	collagen, type I, alpha 2	8.67608	8.62227	8.97423	10.0559	8.22505	8.31963	2.71188e-08	0.0422833	0.30264	0.00954522	0.654597	9.39539e-05	1.73624	0.481623	-0.09458	0.0578175	0.35645	No		No		No		No		Yes	16	No		No		Yes	15	No		No		No		No		No		No		No
6868386	NM_181348	Prune2	prune homolog 2 (Drosophila)	6.619	6.13755	6.54683	8.02086	6.16205	6.15637	2.77394e-08	0.873934	-0.0188198	0.0377161	0.390457	7.88724e-05	1.86449	0.975983	0.00568342	0.012644	0.462633	No		No		No		No		No		No		No		No		No		No		No		No		No		No		No
7012688	NR_030718	F630028O10Rik	RIKEN cDNA F630028O10 gene	6.09515	5.90208	5.86353	7.34219	5.39533	5.30662	2.7808e-08	0.0133453	0.59546	0.00804056	0.55691	3.36342e-06	2.03557	0.182578	0.08871	0.0018298	0.788523	No		No		No		No		No		No		No		No		No		No		No		No		No		No		No
6899254	NM_080466	Kcnn3	potassium intermediate/small conductance calcium-activated channel, subfamily N, member 3	6.63327	6.45484	6.71446	7.49032	6.37536	6.26276	2.81378e-08	0.0619534	0.19208	3.02505e-05	0.451707	7.93004e-06	1.22757	0.0916409	0.112607	0.0138927	0.370513	No		No		No		No		No		No		No		No		No		No		No		No		No		No		No
6875132	NM_011701	Vim	vimentin	9.51625	9.34153	10.0165	10.5578	9.15794	9.06023	3.00686e-08	0.0674141	0.2813	0.00134216	0.956297	0.000152738	1.49757	0.335301	0.0977033	0.00841836	0.456013	No		No		No		No		Yes	13	No		No		No		No		No		No		No		No		No		No
6934119	NM_001042489	Hvcn1	hydrogen voltage-gated channel 1	6.35723	6.31009	6.22528	7.15898	6.07975	6.12712	3.06495e-08	0.0207547	0.182973	0.079275	0.0981599	1.52731e-05	1.03186	0.531383	-0.0473668	0.0360461	0.230117	No		No		No		No		No		No		No		No		No		No		No		No		No		No		No
6966808	NM_001111058	Cd33	CD33 antigen	6.57433	6.48868	6.92328	7.87813	5.98534	6.19076	3.07229e-08	0.0272874	0.297923	0.00265612	0.732523	0.000143682	1.68738	0.0274173	-0.20542	0.034632	0.383573	No		No		No		No		No		No		No		No		No		No		No		No		No		No		No
6993890	NM_028390	Anln	anillin, actin binding protein	5.52925	5.54664	5.66831	6.4978	5.53397	5.43292	3.08948e-08	0.255208	0.113723	0.0411018	0.23539	0.000100921	1.06488	0.23354	0.101047	0.195995	0.0963333	No		No		No		No		No		No		No		No		No		Yes	53	No		No		No		No		No
6942579	NM_153510	Pilra	paired immunoglobin-like type 2 receptor alpha	6.2946	6.09847	5.99935	7.56548	6.12378	5.79266	3.0904e-08	0.0050219	0.305817	0.0375522	0.20669	2.15487e-07	1.77282	0.0145897	0.331127	0.0307891	0.501947	No		No		No		No		No		No		No		No		No		No		No		No		No		No		No
6935490	NM_023142	Arpc1b	actin related protein 2/3 complex, subunit 1B	8.12142	8.1373	8.33557	9.27193	7.92019	7.96536	3.12439e-08	0.137769	0.171946	0.0186632	0.370213	0.000153257	1.30657	0.689254	-0.04517	0.246322	0.156063	No		No		No		No		No		No		No		No		No		No		No		No		No		No		No
6765199	NM_144879	Vash2	vasohibin 2	6.64426	6.36662	6.43577	7.48394	6.32917	6.03458	3.12812e-08	0.00315116	0.332043	0.0085576	0.401193	6.33127e-05	1.44936	0.00965773	0.294593	0.00390591	0.60968	No		No		No		No		No		No		No		Yes	30	No		No		No		No		No		No		No
6903361	AK155731	Sirpb1a	signal-regulatory protein beta 1A	2.99502	2.73749	2.75579	6.12235	2.65205	2.51779	3.278e-08	0.0805008	0.2197	0.0360404	0.238	0.000398468	3.60456	0.453718	0.134263	0.0879825	0.477227	No		No		No		No		No		No		No		No		No		No		No		No		No		No		No
6986719	NM_008607	Mmp13	matrix metallopeptidase 13	5.09775	4.84714	4.68127	6.95264	4.8802	4.73528	3.35077e-08	0.279895	0.111857	0.797141	-0.0540131	8.49283e-05	2.21736	0.205092	0.144924	0.0733936	0.362473	No		No		No		No		No		No		No		No		No		No		No		No		No		No		No
6850508	NM_001081178	Gpr116	G protein-coupled receptor 116	9.34298	9.49531	9.22202	8.75741	9.65536	9.82325	3.45336e-08	0.0025616	-0.32794	0.000763009	-0.60123	4.81202e-05	-1.06584	0.0818399	-0.167893	0.000545746	-0.480273	No		No		No		No		No		No		No		No		No		No		No		No		No		No		No
6987384	NM_206536	AB124611	cDNA sequence AB124611	6.50719	6.35076	6.62157	7.47472	6.32384	6.05495	3.47316e-08	0.00763353	0.295813	0.000345001	0.56662	4.98592e-05	1.41977	0.0241918	0.268887	0.00906753	0.45224	No		No		No		No		No		No		No		No		No		No		No		No		No		No		No
6996356	NM_153119	Plekho2	pleckstrin homology domain containing, family O member 2	6.43315	6.32086	6.35701	7.28788	6.1598	6.17038	3.54026e-08	0.11055	0.150487	0.0735707	0.186637	1.96425e-05	1.11751	0.855752	-0.0105799	0.0130792	0.262773	No		No		No		No		No		No		No		No		No		No		No		No		No		No		No
6755240	NM_029612	Slamf9	SLAM family member 9	6.08148	5.85183	5.93155	7.27178	5.6743	5.73648	3.58095e-08	0.448426	0.115353	0.220661	0.195073	0.000489788	1.5353	0.678554	-0.0621734	0.0830955	0.345003	No		No		No		No		No		No		No		No		No		No		No		No		No		No		No
6962478	NR_015614	E230029C05Rik	RIKEN cDNA E230029C05 gene	5.20986	5.11345	4.78222	6.10717	4.93639	4.87353	3.61958e-08	0.00461923	0.239923	0.293961	-0.0913068	0.000181436	1.23365	0.378939	0.0628632	0.0190753	0.336333	No		No		No		No		No		No		No		No		No		No		No		No		No		No		No
6759642	NM_001005423	Mreg	melanoregulin	8.89687	9.15619	8.60096	8.04433	9.17978	9.18286	3.62994e-08	0.686805	-0.0266701	0.00514371	-0.5819	5.81174e-05	-1.13854	0.952703	-0.00308323	0.0263501	-0.28599	No		No		No		No		No		No		No		No		No		No		No		No		No		No		No
6954269	NM_019455	Hpgds	hematopoietic prostaglandin D synthase	5.25887	4.94964	5.28958	7.22353	4.75353	4.76559	3.72976e-08	0.283954	0.184043	0.0400352	0.52399	1.29549e-05	2.45794	0.722423	-0.0120598	0.0330542	0.49328	No		No		No		No		No		No		No		No		No		No		No		No		No		No		No
6817645	NM_001177538	Duxbl2	doubl homeobox B-like 2	5.53246	5.42231	5.19223	6.76199	5.08636	5.06144	3.80875e-08	0.00877874	0.360867	0.301008	0.130787	3.9795e-05	1.70055	0.804813	0.0249133	0.00731699	0.471017	No		No		No		No		No		No		No		No		No		No		No		No		No		No		No
6856676	NM_133685	Rab31	RAB31, member RAS oncogene family	6.71658	6.42322	6.6535	7.41665	6.26887	6.36301	3.85417e-08	0.468288	0.0602132	0.00527466	0.290493	2.24e-05	1.05364	0.142119	-0.0941401	0.0117545	0.353567	No		No		No		No		No		No		No		No		No		No		No		No		No		No		No
6861707	NM_026473	Tubb6	tubulin, beta 6 class V	8.8509	8.58448	8.82365	9.96475	8.21074	8.08005	3.94244e-08	0.00488696	0.50443	0.00139508	0.7436	7.10794e-06	1.8847	0.0719229	0.130687	0.00933369	0.77085	No		No		No		No		No		No		No		No		No		No		No		No		No		No		No
6929849	NM_001145859	Sh3bp2	SH3-domain binding protein 2	6.7767	6.54913	6.83617	7.55499	6.40998	6.34132	4.06941e-08	0.136731	0.20781	0.00940186	0.494853	0.000204168	1.21368	0.545011	0.0686599	0.0139448	0.43538	No		No		No		No		No		No		No		No		No		No		No		No		No		No		No
6917120	NM_007782	Csf3r	colony stimulating factor 3 receptor (granulocyte)	5.76487	5.50054	5.42434	6.6405	5.41952	5.48493	4.10457e-08	0.862943	0.0156066	0.557057	-0.0605866	0.000511277	1.15557	0.591234	-0.0654101	0.0292281	0.279937	No		No		No		No		No		No		No		No		No		Yes	20	No		No		No		No		Yes
6889894	NM_181416	Arhgap11a	Rho GTPase activating protein 11A	6.38153	6.18739	6.38867	7.17393	6.2515	6.09738	4.19437e-08	0.362003	0.0900102	0.0203966	0.29129	4.65437e-05	1.07655	0.0602636	0.154123	0.0086502	0.28415	No		No		No		No		No		No		No		No		No		No		No		No		No		No		No
6995190	NM_008348	Il10ra	interleukin 10 receptor, alpha	5.99688	5.61955	5.91631	7.41111	5.52189	5.47901	4.23447e-08	0.138404	0.14054	0.00545561	0.437307	1.99504e-05	1.9321	0.682946	0.0428801	0.0499031	0.517873	No		No		No		No		No		No		No		No		No		No		No		No		No		No		No
6973561	NR_028115	Lilra6	leukocyte immunoglobulin-like receptor, subfamily A (with TM domain), member 6	6.68132	6.48869	6.49518	7.67471	6.20185	6.13502	4.34082e-08	0.0160581	0.353667	0.0306944	0.360163	8.16547e-05	1.53969	0.281701	0.0668265	0.0041303	0.5463	No		No		No		No		No		No		No		No		No		No		No		No		No		No		No
6921994	NM_022814	Svep1	sushi, von Willebrand factor type A, EGF and pentraxin domain containing 1	7.17581	7.03694	7.1766	8.27153	6.91596	6.83973	4.40354e-08	0.0154809	0.197203	0.00270273	0.336866	4.71244e-05	1.4318	0.194109	0.0762299	0.0910784	0.336073	No		No		No		No		No		No		No		No		No		No		No		No		No		No		No
6917633	AY140896	Gm3579	predicted gene 3579	9.08718	9.049	9.98393	10.5461	9.3081	9.31188	4.4065e-08	0.0644575	-0.262879	0.00146177	0.67205	0.000325273	1.23419	0.967083	-0.00377623	0.127495	-0.224693	No		No		No		No		No		No		No		No		No		No		No		No		No		No		No
6825096	NM_172603	Phf11a	PHD finger protein 11A	5.54391	5.53902	5.30435	6.52287	5.4242	5.31492	4.42186e-08	0.100317	0.2241	0.929669	-0.0105732	0.000373297	1.20795	0.400675	0.109277	0.146537	0.228987	No		No		No		No		No		No		No		No		No		No		No		Yes	65	No		No		No
6890981	NM_011426	Siglec1	sialic acid binding Ig-like lectin 1, sialoadhesin	6.34346	6.05499	6.24253	7.38584	6.11266	6.01063	4.46021e-08	0.64749	0.04436	0.0984089	0.231897	0.0001669	1.3752	0.440525	0.102023	0.0508792	0.332823	No		No		No		Yes	11	No		No		No		No		No		No		No		No		No		No		No
7010092	NM_011823	Gpr34	G protein-coupled receptor 34	4.81963	4.46135	4.76549	6.03163	4.47228	4.54506	4.71505e-08	0.403181	-0.0837134	0.242169	0.220427	1.37831e-05	1.48656	0.373949	-0.0727835	0.0185049	0.274563	No		No		No		No		No		No		No		No		No		No		No		No		No		No		No
6760058	NM_175291	Dock10	dedicator of cytokinesis 10	6.0796	6.15756	6.58685	7.51131	5.93971	5.90269	4.87485e-08	0.0756468	0.254867	0.00548595	0.684157	0.000112278	1.60862	0.694231	0.0370199	0.288531	0.176913	No		No		No		No		No		No		No		No		No		No		No		No		No		No		No
6969887	NM_008035	Folr2	folate receptor 2 (fetal)	6.7862	6.65377	7.45465	8.17238	6.32311	6.22567	5.0297e-08	0.0153659	0.4281	0.000949837	1.22898	0.000187101	1.94672	0.596196	0.0974399	0.0122407	0.560533	No		No		No		No		No		No		No		No		No		No		No		No		No		No		No
6962491	NM_001040085	Sytl2	synaptotagmin-like 2	6.05105	6.15409	5.51608	6.95537	5.86526	5.89849	5.3396e-08	0.0047663	0.255593	0.0067826	-0.38241	0.000253656	1.05688	0.784571	-0.0332368	0.054998	0.15256	No		No		No		No		No		No		No		No		No		No		No		No		No		No		No
6753068	NM_145509	5430435G22Rik	RIKEN cDNA 5430435G22 gene	6.88494	6.68543	7.63159	8.49817	6.4221	6.50786	5.60636e-08	0.167064	0.17757	0.00121933	1.12372	6.26911e-05	1.99031	0.415523	-0.0857598	0.160442	0.377073	No		No		No		No		No		No		No		No		No		Yes	63	No		Yes	78	No		No		No
6790290	NM_009139	Ccl6	chemokine (C-C motif) ligand 6	6.54093	6.22143	6.48013	7.96291	5.81329	5.85016	5.81652e-08	0.145844	0.371277	0.00829844	0.629973	5.7562e-05	2.11275	0.775957	-0.0368633	0.00988726	0.69077	No		No		No		No		No		No		No		No		No		No		No		Yes	11	No		No		No
6797196	NM_008152	Gpr65	G-protein coupled receptor 65	5.87187	5.47607	5.32626	7.77606	5.40935	5.09539	6.15561e-08	0.123136	0.380677	0.427189	0.230873	3.25876e-05	2.68067	0.112618	0.313957	0.00445124	0.776483	No		No		No		No		No		No		No		No		No		No		No		No		No		No		No
6941183	NM_009151	Selplg	selectin, platelet (p-selectin) ligand	7.02744	6.8146	6.98117	8.16176	6.69479	6.65603	6.22164e-08	0.194106	0.158574	0.00468392	0.325147	4.49764e-05	1.50573	0.732701	0.0387602	0.0316509	0.371414	No		No		No		No		No		No		No		No		No		No		No		No		No		No		No
6841160	NM_026439	Ccdc80	coiled-coil domain containing 80	7.48915	7.44439	7.41301	8.43593	7.30939	7.38029	6.29475e-08	0.574407	0.0641001	0.616935	0.0327201	6.37423e-05	1.05564	0.42571	-0.0709033	0.2425	0.108863	No		No		No		No		No		No		No		No		No		No		No		No		No		No		No
7002206	NM_175219	C130026I21Rik	RIKEN cDNA C130026I21 gene	9.61947	9.77379	7.47811	9.99572	5.91463	5.72367	6.47908e-08	0.000358959	4.05012	0.0341085	1.75444	0.000408596	4.27205	0.658895	0.190963	0.000437874	3.8958	No		No		No		No		No		No		No		No		No		No		No		No		No		No		No
6891064	NM_175445	Rassf2	Ras association (RalGDS/AF-6) domain family member 2	7.06109	6.93445	7.08426	8.08417	6.73587	6.69991	6.5142e-08	0.0549322	0.234537	0.00322255	0.384347	4.09438e-05	1.38426	0.581679	0.03596	0.0157886	0.36118	No		No		No		No		No		Yes	6	No		No		No		Yes	30	No		No		No		No		No
6881092	NM_024237	Fbln7	fibulin 7	7.61274	7.41551	7.83466	8.67505	7.36818	7.33891	6.6908e-08	0.460466	0.0766033	0.00602786	0.49575	0.000148422	1.33614	0.771374	0.0292702	0.130061	0.273833	No		No		No		No		No		No		No		No		No		No		No		No		No		No		No
6964033	NM_011121	Plk1	polo-like kinase 1	6.43809	6.32099	6.27945	7.24662	6.24502	6.20643	6.81311e-08	0.0703884	0.114553	0.137321	0.0730135	1.27227e-05	1.04019	0.720479	0.0385901	0.0077929	0.231654	No		No		No		No		No		No		No		No		No		No		No		No		No		No		No
6968843	NM_011983	Homer2	homer homolog 2 (Drosophila)	8.43247	8.84742	8.79221	7.4653	9.03696	8.86243	6.93743e-08	0.91156	-0.0150099	0.643919	-0.0702232	9.42965e-05	-1.39714	0.125403	0.174523	0.0223793	-0.429963	No		No		No		No		No		No		No		No		No		No		No		No		No		No		No
6919234	NM_172417	Perm1	PPARGC1 and ESRR induced regulator, muscle 1	9.65952	9.86589	9.95013	8.75365	10.0456	10.1263	6.95297e-08	0.000381097	-0.260407	0.0468011	-0.176167	0.000358238	-1.37265	0.424882	-0.0807368	0.000486263	-0.466783	No		No		No		No		No		No		No		No		No		No		No		No		No		No		No
6926498	NM_025994	Efhd2	EF hand domain containing 2	8.35658	7.96392	7.98746	9.15344	8.06085	7.90289	7.30566e-08	0.564684	0.0610299	0.451793	0.0845664	4.4805e-05	1.25054	0.116603	0.15796	0.00918359	0.453683	No		No		No		No		No		No		No		No		No		No		No		No		No		No		No
6755286	NM_175026	Pyhin1	pyrin and HIN domain family, member 1	4.6225	4.54293	4.24431	5.49822	4.17869	4.24149	7.31708e-08	0.0772197	0.301447	0.973244	0.00282685	0.000194771	1.25673	0.489782	-0.0627966	0.0101001	0.381017	No		No		No		No		No		No		No		No		No		No		No		No		No		No		No
6751330	NM_009604	Chrng	cholinergic receptor, nicotinic, gamma polypeptide	7.05352	6.65409	6.37793	8.02733	6.54849	6.44424	7.36695e-08	0.159637	0.209847	0.565052	-0.0663166	0.000198257	1.58309	0.382226	0.104247	0.0251925	0.609277	No		No		No		No		No		No		No		No		No		No		No		No		No		No		No
6943671	NM_020044	Lat2	linker for activation of T cells family, member 2	6.21262	6.24339	6.21218	7.85025	5.9061	5.99099	7.49025e-08	0.102336	0.252403	0.0423268	0.221193	2.66357e-05	1.85926	0.383142	-0.0848867	0.251166	0.221633	No		No		No		No		No		No		No		No		No		No		No		Yes	30	Yes	38	Yes	11	No
6807336	NM_009369	Tgfbi	transforming growth factor, beta induced	7.52122	7.47698	8.30768	8.50364	7.26521	7.20888	7.56184e-08	0.00297856	0.268103	2.75559e-05	1.09881	1.59745e-05	1.29477	0.569118	0.0563331	0.107016	0.312347	No		No		No		No		No		No		No		No		No		No		No		No		No		No		No
6749929	NM_028673	Zdbf2	zinc finger, DBF-type containing 2	5.85196	5.93475	6.41935	7.20262	5.55422	5.50972	7.56899e-08	0.0373189	0.42503	0.000925148	0.909633	5.80931e-06	1.6929	0.693256	0.0445	0.010453	0.342237	No		No		No		No		No		No		No		No		No		No		No		No		No		No		No
6815859	AK079445	9930031P18Rik	RIKEN cDNA 9930031P18 gene	6.94271	6.68663	6.79308	8.06907	6.60516	6.59629	7.58924e-08	0.303136	0.0903368	0.0560848	0.19679	0.000211997	1.47278	0.908744	0.00886345	0.0329893	0.346413	No		No		No		No		No		No		No		No		No		No		No		No		No		No		No
6813807	NM_009450	Tubb2a	tubulin, beta 2A class IIA	7.1852	6.97466	6.91466	8.0333	6.72475	6.82332	7.83994e-08	0.256307	0.151337	0.434409	0.0913401	0.000446326	1.20998	0.435109	-0.0985735	0.0514503	0.36188	No		No		No		No		No		No		No		No		No		No		No		No		No		No		No
6789541	NM_153060	Spns2	spinster homolog 2	8.96465	9.05178	8.77444	7.98379	9.2145	9.11188	7.88854e-08	0.341948	-0.0600929	0.0131508	-0.337437	2.12636e-05	-1.12809	0.428702	0.102624	0.0248342	-0.147223	No		No		No		No		No		No		No		No		No		No		No		No		No		No		No
6817680	NM_001170748	Asb14	ankyrin repeat and SOCS box-containing 14	9.1687	9.56013	9.00331	8.26445	9.35804	9.49222	8.2091e-08	0.454956	0.0679064	0.00534649	-0.488917	0.000135037	-1.22778	0.198677	-0.134183	0.0970753	-0.323524	No		No		No		No		No		No		No		No		No		No		No		No		No		No		No
7015517	BC058988	Gm4055	predicted gene 4055	9.36985	9.3583	9.00235	8.02535	9.4778	9.47124	8.38934e-08	0.528614	-0.11294	0.011193	-0.468886	0.000181249	-1.44589	0.956943	0.00656319	0.393489	-0.101393	No		No		No		No		No		No		No		No		No		No		No		No		No		No		No
6953810	NM_009349	Inmt	indolethylamine N-methyltransferase	6.3767	6.83822	7.15132	5.55907	8.32456	8.3846	8.74934e-08	0.000573867	-1.54638	0.00981682	-1.23328	3.7649e-05	-2.82553	0.78803	-0.0600402	0.000456649	-2.0079	No		No		No		No		No		No		No		No		No		No		No		No		No		No		No
6852750	NM_177606	Plekhh2	pleckstrin homology domain containing, family H (with MyTH4 domain) member 2	5.95486	5.9779	6.20743	7.09025	5.76768	5.74199	9.00447e-08	0.0255952	0.23591	0.00870894	0.46544	0.000107331	1.34826	0.723204	0.0256866	0.059402	0.212873	No		No		No		No		No		No		No		No		No		No		No		No		No		No		No
6774309	NM_023596	Slc29a3	solute carrier family 29 (nucleoside transporters), member 3	7.20412	7.07389	7.12897	8.03742	6.97258	6.97812	9.71905e-08	0.356595	0.0957732	0.159778	0.150857	0.000256663	1.0593	0.946694	-0.00553989	0.082241	0.226	No		No		No		No		No		No		No		No		No		No		No		No		No		No		No
6775559	NM_177388	Slc41a2	solute carrier family 41, member 2	5.79684	5.75477	6.09965	6.67503	5.4974	5.4698	1.00481e-07	0.0191166	0.28497	0.00135569	0.62985	8.38246e-05	1.20523	0.598977	0.0276001	0.0184432	0.32704	No		No		No		No		No		No		No		No		No		No		No		No		No		No		No
7010772	NM_133690	Atp1b4	ATPase, (Na+)/K+ transporting, beta 4 polypeptide	7.12631	6.80087	7.83981	8.18026	6.98641	6.76652	1.01077e-07	0.727806	0.0343498	0.00029712	1.0733	5.1791e-05	1.41374	0.0952299	0.21989	0.0350502	0.359796	No		No		No		No		No		No		No		No		No		No		No		No		No		No		No
7017668	NM_008621	Mpp1	membrane protein, palmitoylated	7.57702	7.5858	8.33567	8.74093	7.41283	7.37912	1.05344e-07	0.244042	0.206687	0.00202251	0.956553	0.000602432	1.36182	0.808158	0.0337133	0.16237	0.197903	No		No		No		No		No		No		No		No		No		No		No		No		No		No		Yes
6810548	NM_010330	Emb	embigin	5.02306	4.91484	5.10657	5.81925	4.84967	4.81755	1.06126e-07	0.0700952	0.09729	0.000126333	0.289023	0.000143269	1.0017	0.230069	0.0321267	0.102588	0.205513	No		No		No		No		No		No		No		No		No		No		No		No		No		No		No
6947381	NM_013586	Loxl3	lysyl oxidase-like 3	7.30268	7.27435	7.61468	8.09978	7.0752	7.08711	1.07926e-07	0.0309134	0.187233	0.00197952	0.52757	1.6877e-05	1.01267	0.808799	-0.0119101	0.106065	0.215567	No		No		No		No		No		No		No		No		No		No		No		No		No		No		No
6811529	NM_178188	Hist1h2ad	histone cluster 1, H2ad	9.90543	9.54023	9.95952	11.4091	9.5571	9.21752	1.08178e-07	0.0313245	0.322713	0.00937722	0.742003	5.52717e-05	2.19161	0.0754144	0.33958	0.0058761	0.687907	No		No		No		No		No		No		No		No		No		No		No		No		No		No		No
6867677	NM_001162946	Pcx	pyruvate carboxylase	9.01029	8.78207	8.37593	7.85635	8.99829	8.89798	1.10812e-07	0.347652	-0.115913	6.9881e-06	-0.522053	1.41712e-05	-1.04163	0.202451	0.100307	0.23792	0.112307	No		No		No		No		No		No		No		No		No		No		No		No		No		No		No
6966337	NM_008761	Fxyd5	FXYD domain-containing ion transport regulator 5	8.30373	8.15391	8.78518	9.30921	7.70006	7.84017	1.13355e-07	0.119164	0.31374	0.00283265	0.945007	0.000256031	1.46904	0.298359	-0.14011	0.0216543	0.463563	No		No		No		No		No		No		No		No		No		No		No		No		No		No		No
6792366	NM_199221	Cd300lb	CD300 antigen like family member B	6.85922	6.26721	6.55889	9.11392	5.80848	5.80775	1.13691e-07	0.182059	0.459457	0.0151818	0.75114	8.37567e-05	3.30617	0.998017	0.000733217	0.0175999	1.05147	No		No		No		No		No		No		No		No		No		No		No		No		No		Yes	23	No
7013837	NM_026838	Srpx2	sushi-repeat-containing protein, X-linked 2	7.05994	6.86145	7.75556	8.46009	6.55674	6.52944	1.1432e-07	0.00823767	0.33201	7.34972e-05	1.22612	2.63685e-05	1.93065	0.736327	0.0273	0.100505	0.530497	No		No		No		No		No		No		No		Yes	37	No		No		No		No		No		No		No
6828524	NM_013584	Lifr	leukemia inhibitory factor receptor	10.3128	10.3216	9.84304	9.50933	10.5172	10.5793	1.1975e-07	0.0453044	-0.2577	0.00112304	-0.73629	0.000282891	-1.07	0.299466	-0.0621668	0.00991205	-0.266533	No		No		No		No		No		No		No		No		No		No		No		No		No		No		No
6868017	NM_144538	Rab3il1	RAB3A interacting protein (rabin3)-like 1	6.78842	6.69314	6.95983	7.90416	6.61102	6.61956	1.22233e-07	0.409798	0.0735733	0.0184788	0.34027	0.000600374	1.2846	0.924934	-0.00854333	0.24274	0.168856	No		No		No		No		No		No		No		No		No		No		No		No		No		No		No
6975050	NM_025869	Dusp26	dual specificity phosphatase 26 (putative)	7.76467	8.24003	7.47166	6.92598	7.97888	8.3208	1.23746e-07	0.454691	-0.0807699	0.00397329	-0.849137	0.000228061	-1.39482	0.0412541	-0.34192	0.00885272	-0.556126	No		No		No		No		No		No		Yes	40	No		No		No		No		No		No		No		No
6764233	NM_001177349	Pydc4	pyrin domain containing 4	4.78809	4.66829	4.20299	5.69467	4.37931	4.30957	1.29784e-07	0.0429908	0.358713	0.479759	-0.106583	0.000999487	1.3851	0.62339	0.0697366	0.0207153	0.478513	No		No		No		No		No		No		No		No		No		No		No		No		No		No		No
6972415	NM_024290	Tnfrsf23	tumor necrosis factor receptor superfamily, member 23	7.21938	7.32826	7.5535	7.98057	6.81581	6.80826	1.30957e-07	0.00859104	0.52	0.00237582	0.74524	0.000628445	1.17231	0.949168	0.00755326	0.0132386	0.411123	No		No		No		No		No		No		No		No		No		No		No		No		No		No		No
7007711	NM_001081746	Gm7609	predicted pseudogene 7609	6.90514	6.81541	6.81773	8.00859	6.40669	6.45223	1.33487e-07	0.0811099	0.363183	0.0220058	0.365503	4.34495e-05	1.55637	0.466554	-0.0455337	0.000448811	0.452913	No		No		No		No		No		No		No		No		No		No		No		No		No		No		No
6749461	NM_010834	Mstn	myostatin	10.4339	10.6102	11.1982	9.67268	10.8937	10.7245	1.34783e-07	0.511532	-0.114234	0.00829923	0.473733	0.000455761	-1.05179	0.143616	0.169267	0.0463853	-0.290567	No		No		No		No		Yes	2	No		Yes	39	No		Yes	20	No		No		No		No		No		No
6825853	NM_207636	Fndc3a	fibronectin type III domain containing 3A	7.07959	7.30908	7.59174	8.15622	7.04212	7.0729	1.3552e-07	0.116155	0.236177	0.0157422	0.51884	0.000763267	1.08332	0.811901	-0.0307833	0.96009	0.00669336	No		No		No		No		No		No		No		No		No		No		No		No		No		No		No
6785641	NM_026443	Mtfp1	mitochondrial fission process 1	8.72931	8.84159	8.72391	8.00246	8.88725	9.08636	1.37321e-07	0.0337341	-0.244777	0.0121553	-0.362453	0.000173095	-1.0839	0.0384778	-0.19911	0.0118728	-0.357057	No		No		No		No		No		No		No		No		No		No		No		No		No		No		No
7020363	NM_009121	Sat1	spermidine/spermine N1-acetyl transferase 1	7.24499	7.17329	7.4558	7.98786	6.90633	6.9859	1.3921e-07	0.130166	0.187383	0.00666924	0.469893	0.000434943	1.00195	0.318881	-0.07957	0.0229692	0.259083	No		No		No		No		No		No		No		No		No		No		No		No		No		No		No
6810335	ENSMUST00000078163	BC067074	cDNA sequence BC067074	5.40745	5.34299	5.44837	6.33404	5.37974	5.29821	1.41422e-07	0.61544	0.0447834	0.210764	0.15016	0.000169736	1.03583	0.361517	0.0815266	0.368313	0.10924	No		No		No		No		No		No		No		No		No		No		No		No		No		No		No
6850308	NM_001005485	Olfr111	olfactory receptor 111	4.69272	4.48383	3.60288	8.0359	4.097	4.35674	1.44115e-07	0.709706	0.12709	0.0982867	-0.753867	0.00033581	3.67915	0.603947	-0.259747	0.403467	0.33598	No		No		No		No		No		No		No		No		No		No		No		No		No		No		No
6913269	NM_009928	Col15a1	collagen, type XV, alpha 1	8.42253	8.25006	8.27361	9.10197	8.09479	7.9937	1.46593e-07	0.0471918	0.25636	0.0522711	0.279913	0.000279087	1.10828	0.357904	0.10109	0.0109993	0.428837	No		No		No		No		No		No		No		No		No		No		No		No		No		No		No
6956765	NM_178045	Rassf4	Ras association (RalGDS/AF-6) domain family member 4	6.28418	6.03517	6.4528	7.49824	5.6899	5.812	1.56323e-07	0.0793835	0.223177	0.00229273	0.6408	0.000227436	1.68625	0.411907	-0.122097	0.059955	0.47218	No		No		No		No		No		No		No		No		No		No		No		No		No		No		No
6784649	NM_001033435	Milr1	mast cell immunoglobulin like receptor 1	4.97671	4.82557	4.76698	6.21446	4.56818	4.55625	1.62266e-07	0.112462	0.269317	0.127456	0.21073	7.82806e-05	1.6582	0.937403	0.0119267	0.013017	0.420457	No		No		No		No		No		No		No		No		No		No		No		No		No		Yes	8	No
6775185	NM_009933	Col6a1	collagen, type VI, alpha 1	9.2225	9.07884	9.82633	10.3623	8.91728	8.8453	1.62806e-07	0.0347983	0.23354	0.000647212	0.981034	0.000107033	1.51697	0.49195	0.071977	0.0973419	0.377197	No		No		No		No		No		No		No		No		No		No		No		No		No		No		No
6961987	NM_145150	Prc1	protein regulator of cytokinesis 1	5.27739	4.98774	5.11662	6.27239	5.15228	4.81359	1.63184e-07	0.226735	0.174146	0.0367204	0.30303	0.000127232	1.4588	0.0261016	0.338687	0.00209292	0.463797	No		No		No		No		No		No		No		No		No		No		No		No		No		No		No
6755158	NM_008623	Mpz	myelin protein zero	8.50876	8.64399	8.09331	7.66168	8.6458	8.77453	1.63909e-07	0.120565	-0.13054	0.000291043	-0.681213	1.54488e-05	-1.11284	0.345825	-0.128723	0.0235549	-0.26577	No		No		No		No		No		No		No		No		No		No		No		No		No		No		No
6899515	NM_016740	S100a11	S100 calcium binding protein A11 (calgizzarin)	10.6482	10.4568	10.8391	11.689	10.2855	10.2059	1.71729e-07	0.0456805	0.250833	0.00124213	0.6332	5.11384e-05	1.4831	0.371937	0.0795329	0.0565144	0.442266	No		No		No		No		No		No		No		No		No		No		No		No		No		No		No
6989175	NM_025540	Sln	sarcolipin	7.56112	6.97635	8.69707	9.34365	6.84385	6.86129	1.74316e-07	0.755989	0.115057	0.00625654	1.83578	0.00197088	2.48236	0.964666	-0.01744	0.114178	0.699833	No		No		No		No		No		No		No		No		No		No		No		No		No		No		No
7017604	NM_023132	Renbp	renin binding protein	5.6364	5.52828	5.72073	6.48016	5.37507	5.38696	1.82455e-07	0.0965287	0.141317	0.00274906	0.33377	0.000106858	1.0932	0.793868	-0.0118933	0.106824	0.249437	No		No		No		No		No		No		No		No		No		No		No		No		No		No		No
6962343	NM_015760	Nox4	NADPH oxidase 4	5.92562	5.99092	6.36645	7.31486	5.56876	5.82348	1.82586e-07	0.374457	0.16744	0.00209	0.54297	4.49956e-05	1.49138	0.0137918	-0.254717	0.49102	0.102137	No		No		No		No		No		No		Yes	25	No		Yes	14	No		No		No		No		No		No
6976237	NM_008278	Hpgd	hydroxyprostaglandin dehydrogenase 15 (NAD)	5.50463	5.42146	5.62217	6.60908	5.29532	5.11122	1.8424e-07	0.025439	0.310237	0.00392495	0.510943	2.55695e-05	1.49785	0.0184028	0.184093	0.0416938	0.393407	No		No		No		No		Yes	15	No		No		No		No		No		No		No		No		No		No
6782149	NM_153103	Kif1c	kinesin family member 1C	10.2896	10.5011	9.79118	9.15588	10.4241	10.6271	1.85182e-07	0.28288	-0.126	6.26571e-05	-0.835887	6.57031e-05	-1.47119	0.126699	-0.203	0.0371489	-0.337467	No		No		No		No		No		No		No		No		No		No		No		No		No		No		No
7015012	NM_026853	Asb11	ankyrin repeat and SOCS box-containing 11	9.9329	9.9651	10.0288	9.10783	10.0319	10.1417	1.89476e-07	0.102396	-0.17663	0.226982	-0.112944	0.000363667	-1.0339	0.176517	-0.109797	0.0493624	-0.208837	No		No		No		No		No		No		No		No		No		No		No		No		No		No		No
6940658	NM_030239	Abcg3	ATP-binding cassette, sub-family G (WHITE), member 3	4.60621	4.47715	4.43315	5.93088	4.34889	4.28315	1.91936e-07	0.156316	0.194004	0.408561	0.15	0.000428682	1.64774	0.5701	0.0657468	0.0290146	0.32306	No		No		No		No		No		No		No		No		No		No		No		No		No		No		No
6835222	NM_172814	Lrp12	low density lipoprotein-related protein 12	7.3173	7.32208	7.37057	8.16039	7.22185	7.12294	2.01186e-07	0.0569151	0.19914	0.0665447	0.24763	0.000113463	1.03745	0.171478	0.0989099	0.0875131	0.194363	No		No		No		No		No		No		No		No		No		No		No		No		No		No		No
7019968	NM_007603	Capn6	calpain 6	6.68341	6.69884	6.51119	8.12857	6.5499	6.43472	2.01818e-07	0.130519	0.26412	0.585873	0.0764767	0.000546576	1.69385	0.499721	0.115187	0.206073	0.24869	No		No		No		No		No		No		No		No		No		No		No		No		No		No		No
6868058	NM_023044	Slc15a3	solute carrier family 15, member 3	6.12779	5.95652	5.69303	7.18026	5.88317	5.75321	2.07573e-07	0.137641	0.203313	0.677122	-0.0601834	0.000263745	1.42705	0.341028	0.129957	0.0729939	0.374577	No		No		No		No		No		No		No		No		No		No		No		No		No		No		No
6790538	NM_175563	Prr11	proline rich 11	5.21015	4.91971	5.02926	5.97827	5.04183	4.76989	2.09269e-07	0.0995665	0.149813	0.0363748	0.25937	2.09557e-05	1.20837	0.00586059	0.271933	0.00796505	0.44026	No		No		No		No		No		No		No		No		No		No		No		No		No		No		No
6754090	NM_010877	Ncf2	neutrophil cytosolic factor 2	7.07698	6.89204	6.91137	8.00893	6.84281	6.94263	2.20326e-07	0.603689	-0.0505966	0.664701	-0.03126	0.000193456	1.06629	0.337305	-0.0998233	0.18889	0.134343	No		No		No		No		No		No		No		No		No		No		No		No		No		No		No
6869305	NM_029682	Stambpl1	STAM binding protein like 1	5.38743	5.2966	5.46482	6.21032	5.18512	5.14152	2.22507e-07	0.0815449	0.155087	0.0295455	0.323307	0.000221555	1.0688	0.547843	0.0436034	0.049182	0.24591	No		No		No		No		No		No		No		No		No		No		No		No		No		No		No
6815491	AK019926	5330431K02Rik	RIKEN cDNA 5330431K02 gene	7.63383	7.46458	7.29502	8.39593	7.20802	7.29668	2.32948e-07	0.137882	0.1679	0.984544	-0.00165987	0.000194483	1.09925	0.236951	-0.0886633	0.00352606	0.33715	No		No		No		No		No		No		No		No		No		No		No		No		No		No		No
6785729	NR_002860	A130040M12Rik	RIKEN cDNA A130040M12 gene	11.2013	10.9192	10.9553	11.8766	10.8813	10.7701	2.35292e-07	0.104902	0.149033	0.0929221	0.185166	0.000110445	1.10643	0.156732	0.1112	0.0174241	0.431166	No		No		No		No		No		No		No		No		No		No		No		No		No		No		No
6837415	NM_028728	Nfam1	Nfat activating molecule with ITAM motif 1	6.06583	5.94813	6.19082	7.37858	5.75305	5.61079	2.59456e-07	0.150672	0.33734	0.0408713	0.580033	0.000831105	1.7678	0.458818	0.14226	0.0650558	0.455047	No		No		No		No		No		No		No		No		No		Yes	33	No		Yes	14	Yes	18	No		No
6908486	NM_011693	Vcam1	vascular cell adhesion molecule 1	5.61876	5.48652	5.59371	6.64139	5.449	5.33684	2.60985e-07	0.0507803	0.149673	0.106725	0.256867	3.04194e-05	1.30455	0.253301	0.112157	0.0306964	0.28192	No		No		No		No		No		No		No		No		No		No		No		No		Yes	43	No		No
6929407	NM_001004365	Actr3b	ARP3 actin-related protein 3B	8.35081	8.24333	8.6593	7.02337	8.54968	8.45076	2.67118e-07	0.0564767	-0.20743	0.0761847	0.208537	0.00050404	-1.42739	0.351924	0.0989167	0.567014	-0.0999498	No		No		No		No		No		No		No		No		No		No		No		No		No		No		No
6827123	NM_177715	Kctd12	potassium channel tetramerisation domain containing 12	8.49306	8.33746	8.51635	9.29209	8.27757	8.20044	2.70916e-07	0.0963967	0.13702	0.0136937	0.315907	0.000424133	1.09164	0.161013	0.0771265	0.0284055	0.292613	No		No		No		No		No		No		No		No		No		No		No		No		No		No		No
7009136	NR_033123	4933409K07Rik	RIKEN cDNA 4933409K07 gene	8.80713	8.84996	6.53899	8.32197	6.63559	6.7009	2.77135e-07	0.00107179	2.14906	0.457965	-0.161907	0.000698025	1.62107	0.822021	-0.0653067	0.000128968	2.10623	No		No		No		No		No		No		No		No		No		No		No		No		No		No		No
6994790	NM_178737	AW551984	expressed sequence AW551984	5.01716	4.92883	5.22387	5.85367	4.88165	4.83141	2.78047e-07	0.285938	0.0974201	4.20098e-05	0.392453	0.000140944	1.02225	0.0585939	0.05024	0.111692	0.185743	No		No		No		No		No		No		No		No		Yes	12	No		No		No		No		No		No
6984927	NM_019662	Rrad	Ras-related associated with diabetes	7.39724	7.39634	6.29572	7.67988	6.37887	6.24116	2.92248e-07	0.00319407	1.15519	0.638158	0.05456	0.000823469	1.43873	0.2803	0.137714	0.00123026	1.15608	No		No		No		No		No		No		No		No		No		No		No		No		No		No		No
6751326	NM_021600	Chrnd	cholinergic receptor, nicotinic, delta polypeptide	7.02668	6.78853	6.90796	8.22764	6.7283	6.81794	3.0083e-07	0.786471	-0.02941	0.371475	0.0900165	0.000123088	1.4097	0.616752	-0.08964	0.150823	0.208737	No		No		No		No		No		No		No		No		No		No		No		No		No		No		No
6790655	NM_029023	Scpep1	serine carboxypeptidase 1	6.59694	6.54703	6.89944	7.47949	6.39851	6.46184	3.02377e-07	0.217494	0.0851933	0.00154188	0.437603	0.000321958	1.01765	0.389886	-0.0633267	0.327242	0.135107	No		No		No		No		No		No		No		No		No		No		No		No		No		No		No
6885789	NR_028486	1700001O22Rik	RIKEN cDNA 1700001O22 gene	8.1277	7.87012	7.48118	6.4021	8.05816	7.75924	3.03395e-07	0.606818	0.110883	0.0624299	-0.27806	0.000397533	-1.35714	0.0972583	0.298923	0.0391436	0.368463	No		No		No		No		No		No		No		No		No		No		No		No		No		No		No
6824507	BC023359	3632451O06Rik	RIKEN cDNA 3632451O06 gene	6.58025	6.50021	7.49549	7.75215	6.50334	6.46684	3.07765e-07	0.834213	0.0333735	4.84238e-05	1.02866	7.26681e-05	1.28532	0.788934	0.0365	0.333168	0.113413	No		No		No		No		No		No		No		No		No		No		No		No		No		No		No
6812215	NM_023716	Tubb2b	tubulin, beta 2B class IIB	5.9932	5.92308	5.77921	6.81245	5.53896	5.71199	3.16943e-07	0.11402	0.211093	0.567809	0.0672167	0.000505473	1.10046	0.0883066	-0.17303	0.0614711	0.28121	No		No		No		No		No		No		No		No		No		No		No		No		No		No		No
6867765	NM_007687	Cfl1	cofilin 1, non-muscle	8.42465	8.31033	8.23718	9.26711	8.02158	8.14193	3.28576e-07	0.0830267	0.168393	0.40169	0.095247	8.26614e-05	1.12518	0.287679	-0.120356	0.079075	0.282714	No		No		No		No		No		No		No		No		No		No		No		No		No		No		No
7014504	NM_008824	Pfkfb1	6-phosphofructo-2-kinase/fructose-2,6-biphosphatase 1	8.62349	8.81614	9.15003	7.75209	9.14838	9.13817	3.30869e-07	0.0951744	-0.322037	0.93118	0.0118567	0.000739228	-1.38608	0.929623	0.0102097	0.00727931	-0.514687	No		No		No		No		No		No		No		No		No		No		No		No		No		No		No
6890597	NM_007993	Fbn1	fibrillin 1	8.56923	8.52208	8.62868	9.5991	7.84763	7.97572	3.44547e-07	0.029213	0.546357	0.0124131	0.65296	0.000191126	1.62338	0.333059	-0.128097	0.0259071	0.59351	No		No		No		No		Yes	17	No		No		No		No		No		No		No		No		No		No
6950413	NM_010128	Emp1	epithelial membrane protein 1	8.01915	7.88756	8.44182	8.96016	7.61266	7.51726	3.47167e-07	0.0377473	0.370297	0.00125333	0.924557	0.000336426	1.4429	0.459509	0.0953933	0.0347716	0.501883	No		No		No		No		No		No		No		No		No		No		No		No		No		No		No
6824146	BC056635	Fam213a	family with sequence similarity 213, member A	10.5019	10.9129	10.9218	9.88899	10.9342	10.9953	3.47899e-07	0.29008	-0.0824003	0.209694	-0.0734339	2.12413e-05	-1.10628	0.0262399	-0.0611003	0.0200863	-0.4934	No		No		No		No		No		No		No		No		No		Yes	72	No		No		No		No		No
6824229	NM_001042719	Ddhd1	DDHD domain containing 1	7.20978	7.2069	7.28522	8.13891	6.9842	7.05366	3.56025e-07	0.271039	0.153247	0.100543	0.23156	0.000675575	1.08526	0.58609	-0.0694532	0.185296	0.15612	No		No		No		No		No		No		No		No		No		No		No		No		No		No		No
6935120	NM_001013773	Nxpe5	neurexophilin and PC-esterase domain family, member 5	5.00811	4.92287	4.93106	6.00361	4.84908	4.79198	3.63365e-07	0.261822	0.130893	0.199802	0.13908	0.000516943	1.21163	0.62457	0.0570968	0.17227	0.21613	No		No		No		No		No		No		No		No		No		No		No		No		No		No		No
6761883	NM_023735	Actr3	ARP3 actin-related protein 3	7.56264	7.58663	7.56266	8.5789	7.39201	7.45881	3.76735e-07	0.416589	0.127817	0.474885	0.103847	0.000850847	1.12008	0.643421	-0.0668033	0.474409	0.10383	No		No		No		No		No		No		No		No		No		No		No		No		No		No		No
6838823	NM_021391	Ppp1r1a	protein phosphatase 1, regulatory (inhibitor) subunit 1A	8.62127	8.81136	8.77044	7.34779	8.9972	8.96006	3.87695e-07	0.342087	-0.148694	0.195684	-0.189617	0.000473564	-1.61227	0.808737	0.0371466	0.0206171	-0.33879	No		No		No		No		No		No		No		No		No		No		No		No		No		No		No
6972314	NR_001592	H19	H19, imprinted maternally expressed transcript	10.6795	10.1043	10.6492	11.493	10.4925	9.98161	4.05252e-07	0.391798	0.122737	0.000713796	0.667623	2.35675e-06	1.51139	0.00503564	0.510857	0.00332799	0.697923	No		No		No		No		No		No		No		No		No		No		No		No		No		No		No
6806958	NM_025711	Aspn	asporin	8.15708	8.42312	8.8958	9.47565	8.26696	8.19637	4.13778e-07	0.182397	0.22675	0.00221789	0.69943	0.000329156	1.27928	0.553037	0.0705932	0.800286	-0.0392834	No		No		No		No		Yes	19	No		No		No		No		No		No		No		No		No		No
6942589	NM_080450	Gjc3	gap junction protein, gamma 3	5.47165	5.60579	5.06962	4.83522	5.68953	5.85672	4.18835e-07	0.0319579	-0.25093	0.00305846	-0.7871	0.000339072	-1.0215	0.106815	-0.167187	0.0180273	-0.385063	No		No		No		No		No		No		No		No		No		No		No		No		No		No		No
6887191	NM_007986	Fap	fibroblast activation protein	6.25634	6.30397	7.003	7.68994	5.99808	6.02886	4.3341e-07	0.154781	0.27511	0.00224594	0.97414	0.000135916	1.66108	0.794777	-0.0307832	0.33059	0.227477	No		No		No		No		No		No		No		Yes	39	No		No		No		No		No		No		No
6945308	NM_008012	Akr1b8	aldo-keto reductase family 1, member B8	5.40768	5.20622	5.57307	6.39224	5.03255	5.11904	4.39949e-07	0.179103	0.0871733	0.00154384	0.45403	1.56549e-05	1.2732	0.147277	-0.0864968	0.157453	0.288633	No		No		No		No		No		No		No		No		No		No		No		No		No		No		No
6764282	AK172303	Ifi203	interferon activated gene 203	7.46277	7.32784	6.77823	8.30884	7.13619	6.99518	4.43455e-07	0.0835203	0.33266	0.223427	-0.216947	0.00094245	1.31366	0.429999	0.14101	0.0382045	0.467597	No		No		No		No		No		No		No		No		No		No		No		No		No		No		No
6782808	NM_172133	Adap2	ArfGAP with dual PH domains 2	7.37358	7.53858	7.35231	8.51806	7.20328	7.43906	4.46224e-07	0.236284	0.0995232	0.469353	-0.0867467	2.72171e-05	1.079	0.0324721	-0.235777	0.619539	-0.0654834	No		No		No		No		No		No		No		No		No		No		No		No		No		No		No
6781925	NM_177320	Pik3r5	phosphoinositide-3-kinase, regulatory subunit 5, p101	6.64745	6.46034	6.50084	7.5357	6.33442	6.27741	4.48303e-07	0.164194	0.182937	0.0736603	0.223437	0.000414815	1.25829	0.657682	0.0570099	0.0354038	0.370043	No		No		No		No		No		No		No		No		No		No		No		No		No		No		No
6814956	NM_001081249	Vcan	versican	5.98756	5.94918	6.35736	7.06822	5.50999	5.57852	4.5055e-07	0.0342972	0.370653	0.00305638	0.77884	6.30232e-05	1.48969	0.516646	-0.0685299	0.0328343	0.40904	No		No		No		No		No		No		No		No		No		No		No		No		No		No		No
7002092	NM_201645	Ugt1a1	UDP glucuronosyltransferase 1 family, polypeptide A1	4.90378	4.44417	4.79424	6.54455	4.28031	4.00917	4.76502e-07	0.100537	0.434997	0.0240724	0.78507	0.000387219	2.53538	0.260922	0.271137	0.00954375	0.894613	No		No		No		No		No		No		No		No		No		No		No		No		No		No		No
6855134	NM_011655	Tubb5	tubulin, beta 5 class I	8.11162	7.90612	7.95521	9.08948	7.68526	7.75845	4.83709e-07	0.0377815	0.14767	0.040592	0.196767	0.000150778	1.33103	0.521121	-0.0731834	0.0573592	0.353174	No		No		No		No		No		No		No		No		No		No		No		No		No		No		No
6806039	NM_173052	Serpinb1b	serine (or cysteine) peptidase inhibitor, clade B, member 1b	6.37067	6.13722	6.50592	6.77928	5.6485	5.60347	4.85245e-07	0.0100378	0.53375	0.00393651	0.902443	0.0010125	1.17581	0.694974	0.0450301	0.00191789	0.767193	No		No		No		No		No		No		No		No		No		No		No		No		No		No		No
6881267	NM_001177833	Smox	spermine oxidase	9.82555	9.58653	9.77548	8.62915	9.94463	9.97232	4.89238e-07	0.0758397	-0.38579	0.0514343	-0.19684	8.59095e-05	-1.34317	0.714968	-0.0276966	0.136188	-0.146774	No		No		No		No		No		No		No		No		No		No		No		No		No		No		No
6828326	NM_009155	Sepp1	selenoprotein P, plasma, 1	8.28466	8.42631	8.81083	9.36972	8.25313	8.26958	4.9639e-07	0.289361	0.156727	0.00239479	0.541247	0.000572966	1.10013	0.853067	-0.0164534	0.875113	0.0150766	No		No		No		No		No		No		No		No		No		No		No		No		No		No		No
6769284	BC119790	Mfsd12	major facilitator superfamily domain containing 12	7.45224	7.30133	7.33828	8.26716	7.31783	7.21668	5.05963e-07	0.372968	0.0846499	0.186618	0.121603	0.000202558	1.05049	0.231005	0.101157	0.147543	0.235563	No		No		No		No		No		No		No		No		No		No		No		No		No		No		No
6813474	NM_001168615	Tifab	TRAF-interacting protein with forkhead-associated domain, family member B	6.22974	6.14836	5.98949	7.63187	5.76047	5.78488	5.43129e-07	0.100243	0.363483	0.335879	0.20461	0.000453302	1.84699	0.89185	-0.0244066	0.122192	0.444863	No		No		No		No		No		No		No		No		No		No		No		No		No		No		No
6868176	BC038020	Fam111a	family with sequence similarity 111, member A	6.42891	6.18237	6.36885	7.25847	5.81119	5.77653	5.61569e-07	0.00191396	0.40584	0.00505122	0.59232	0.000343293	1.48194	0.743606	0.0346634	0.00454245	0.65238	No		No		No		No		No		No		No		No		No		No		No		No		No		No		No
6922063	NM_144904	Ptbp3	polypyrimidine tract binding protein 3	7.45718	7.47078	7.44068	8.41271	7.34299	7.30001	6.03835e-07	0.215427	0.170773	0.186309	0.140667	0.000500796	1.1127	0.730101	0.0429802	0.149731	0.157167	No		No		No		No		No		No		No		No		No		Yes	41	No		No		No		No		No
6755176	NM_001005508	Arhgap30	Rho GTPase activating protein 30	5.89044	5.70271	5.74371	6.68678	5.62035	5.57105	6.04904e-07	0.2681	0.131657	0.155052	0.17266	0.000628168	1.11573	0.739625	0.0493	0.0479016	0.319387	No		No		No		No		No		No		No		No		No		No		No		No		No		No		No
6926225	NM_007431	Alpl	alkaline phosphatase, liver/bone/kidney	7.33372	7.50076	6.98611	6.51814	7.32632	7.55143	6.08756e-07	0.686816	-0.0506735	0.00177456	-0.56532	4.60428e-05	-1.03329	0.0309389	-0.22511	0.0268723	-0.217717	No		No		No		No		No		No		No		No		No		No		No		No		No		No		No
7014770	NM_001081667	Klhl34	kelch-like 34	8.31152	8.41188	7.71441	7.38104	8.53554	8.56853	6.22178e-07	0.187952	-0.15665	0.00182222	-0.854117	0.000207716	-1.18749	0.824651	-0.0329835	0.0387948	-0.257003	No		No		No		No		No		No		No		No		No		No		No		No		No		No		No
6779714	NM_176841	Ccdc88a	coiled coil domain containing 88A	5.15143	5.32534	5.42508	6.23802	5.07879	5.08601	6.25328e-07	0.114578	0.239326	0.0323174	0.339067	0.000759843	1.15201	0.956752	-0.00722345	0.532906	0.065423	No		No		No		No		No		No		No		No		No		No		No		No		No		No		No
6781515	NM_029568	Mfap4	microfibrillar-associated protein 4	7.3931	7.27742	6.53424	8.12652	6.78454	7.09524	6.38835e-07	0.197178	0.182173	0.00874901	-0.561007	0.000474905	1.03128	0.0154457	-0.310703	0.119171	0.29786	No		No		No		No		No		No		No		No		No		No		No		No		No		No		No
6758691	NM_133810	Stk17b	serine/threonine kinase 17b (apoptosis-inducing)	6.89612	7.08824	7.25384	7.99486	6.85517	6.94313	6.53732e-07	0.318953	0.145107	0.0667753	0.310713	0.00151712	1.05173	0.570095	-0.0879633	0.760536	-0.0470066	No		No		No		No		No		No		No		No		No		No		No		No		No		No		No
6763667	NM_001143956	Mettl11b	methyltransferase like 11B	7.7557	8.05592	7.86683	6.69911	7.52658	7.86098	6.54914e-07	0.203522	0.19494	0.898623	0.00585016	7.07295e-05	-1.16187	0.01333	-0.334397	0.387946	-0.105277	No		No		No		No		No		No		No		No		No		No		No		No		No		No		No
6762024	NM_009911	Cxcr4	chemokine (C-X-C motif) receptor 4	6.11546	5.88672	5.96866	6.85065	5.79147	5.79791	6.7339e-07	0.383883	0.0888101	0.0837004	0.17075	0.000431861	1.05274	0.962013	-0.00643667	0.0147175	0.317554	No		No		No		No		No		No		No		No		No		No		No		No		Yes	30	Yes	27	No
7015831	NM_172778	Maob	monoamine oxidase B	8.25221	8.62285	8.45905	7.70677	8.58349	8.73524	6.86795e-07	0.18268	-0.112384	0.035772	-0.27619	0.0002228	-1.02847	0.100861	-0.151744	0.0126021	-0.48303	No		No		No		No		No		No		No		No		No		No		No		No		No		No		No
6799239	NM_201531	Kcnf1	potassium voltage-gated channel, subfamily F, member 1	6.86685	6.73756	7.96221	6.22671	7.49071	8.06653	6.92934e-07	0.00150252	-1.32897	0.315842	-0.10432	0.000159938	-1.83982	0.056383	-0.575827	0.000206435	-1.19969	No		No		No		No		No		No		No		No		No		No		No		No		No		No		No
6994583	AK048946	9330161A08Rik	RIKEN cDNA 9330161A08 gene	9.87342	9.57518	9.25817	10.8034	9.61617	9.30871	7.08729e-07	0.0422792	0.266473	0.755567	-0.0505368	3.45118e-06	1.49469	0.0558009	0.307456	0.00592804	0.564713	No		No		No		No		No		No		No		No		No		No		No		No		No		No		No
6792122	NM_147220	Abca9	ATP-binding cassette, sub-family A (ABC1), member 9	7.71049	7.78225	8.66834	8.77701	7.6324	7.57747	7.12825e-07	0.0921533	0.204787	0.00114484	1.09088	0.000372992	1.19955	0.571214	0.0549301	0.499872	0.133027	No		No		No		No		No		No		No		No		No		No		No		No		No		No		No
6978319	NM_153507	Cpne2	copine II	7.7773	7.63956	8.35054	8.64608	7.38849	7.40599	7.19327e-07	0.194325	0.233577	0.000422622	0.94455	6.81696e-05	1.2401	0.869742	-0.0174999	0.0238872	0.371317	No		No		No		No		No		No		No		No		No		No		No		No		No		No		No
6747850	NM_010267	Gdap1	ganglioside-induced differentiation-associated-protein 1	8.0219	8.23065	7.99181	6.91037	8.27199	8.09176	7.30263e-07	0.329249	0.138893	0.463427	-0.0999533	0.000595412	-1.18139	0.388299	0.18023	0.636373	-0.06986	No		No		No		No		No		No		No		No		No		No		No		No		No		No		No
6831919	NM_134090	Kdelr3	KDEL (Lys-Asp-Glu-Leu) endoplasmic reticulum protein retention receptor 3	6.92702	6.9591	6.69987	8.22261	6.57363	6.52316	7.45058e-07	0.0238856	0.43594	0.22892	0.17671	0.000301456	1.69945	0.736972	0.0504699	0.143062	0.40386	No		No		No		No		No		No		No		No		No		No		No		No		No		No		No
6984358	NM_053200	Ces1d	carboxylesterase 1D	7.13354	7.31912	7.56267	5.68411	7.77569	7.42602	7.48652e-07	0.720887	-0.106907	0.525	0.136643	0.000916109	-1.74191	0.174462	0.34967	0.211019	-0.292483	No		No		No		No		No		No		No		No		No		No		No		No		No		No		No
6840278	NM_198112	Ostn	osteocrin	6.20797	6.45282	7.10828	5.45753	6.6431	6.72361	7.48748e-07	0.0216927	-0.270793	0.00840586	0.384663	0.000383278	-1.26608	0.586553	-0.0805133	0.0116593	-0.515643	No		No		No		No		No		No		No		No		No		No		No		No		No		No		No
6966322	NM_001043317	Cd22	CD22 antigen	5.36471	5.15219	5.06987	6.20721	5.23418	5.14123	7.66527e-07	0.841197	0.0109599	0.436911	-0.0713634	0.000396362	1.06598	0.463395	0.0929532	0.0128255	0.223477	No		No		No		No		No		No		No		No		No		No		No		No		No		No		No
6985943	NM_016722	Galns	galactosamine (N-acetyl)-6-sulfate sulfatase	6.57792	6.4756	6.66265	7.38204	6.46759	6.33634	7.72884e-07	0.0346224	0.139257	0.0014513	0.326307	4.9118e-05	1.0457	0.0758055	0.131247	0.119594	0.24158	No		No		No		No		No		No		No		No		No		No		No		No		No		No		No
6825704	NR_033241	Bmp1	bone morphogenetic protein 1	9.20797	9.20118	9.34953	10.102	8.98676	9.04886	7.77877e-07	0.0067017	0.152323	0.000858117	0.30067	6.95017e-05	1.05311	0.218641	-0.0620966	0.341357	0.159113	No		No		No		No		No		No		No		No		No		No		No		No		No		No		No
6775885	NM_001033331	Gas2l3	growth arrest-specific 2 like 3	5.63907	5.6446	5.58047	6.54447	5.56111	5.48634	7.9224e-07	0.0637645	0.15826	0.174123	0.0941335	0.000918279	1.05813	0.253487	0.0747701	0.0636862	0.152737	No		No		No		No		No		No		No		No		No		No		No		No		No		No		No
6791236	NM_146028	Stac2	SH3 and cysteine rich domain 2	6.05775	5.79626	5.85848	6.93459	5.76515	5.72178	7.97068e-07	0.565837	0.0744866	0.28134	0.136703	0.00087913	1.21281	0.772027	0.0433734	0.0651069	0.33597	No		No		No		No		No		No		No		No		No		No		No		No		No		No		No
6997197	NM_007730	Col12a1	collagen, type XII, alpha 1	6.9954	7.16457	7.10571	8.12497	6.67109	6.96368	8.08568e-07	0.197847	0.200897	0.182876	0.142033	0.000226678	1.16129	0.0538329	-0.292583	0.841504	0.0317233	No		No		No		No		No		No		No		No		No		No		No		No		No		No		No
6764246	NM_001033450	Mnda	myeloid cell nuclear differentiation antigen	7.60314	7.54667	8.43349	9.09593	7.18297	7.33637	8.11351e-07	0.434022	0.210303	0.00092219	1.09712	9.99354e-05	1.75956	0.273547	-0.153397	0.241977	0.266774	No		No		No		No		No		No		No		No		No		No		No		No		No		No		No
6812170	NM_001166030	Mylk4	myosin light chain kinase family, member 4	12.2206	12.2337	12.3446	11.0527	12.3655	12.3497	8.20901e-07	0.502254	-0.115933	0.942724	-0.00509993	0.000277701	-1.29693	0.870226	0.0157998	0.237089	-0.129066	No		No		No		No		No		No		No		No		No		No		No		No		No		No		No
6943476	NM_178446	Rbm47	RNA binding motif protein 47	5.80578	5.66673	5.90606	6.70509	5.77369	5.58002	8.26022e-07	0.518094	0.0867101	0.0405655	0.326037	0.00040474	1.12507	0.23196	0.193673	0.0874418	0.22576	No		No		No		No		No		No		No		No		No		Yes	51	No		No		No		No		No
6794759	AK147582	D930001B02	uncharacterized protein D930001B02	9.60658	9.57886	9.77254	8.65133	9.73511	9.72682	8.26405e-07	0.275452	-0.147963	0.127225	0.0457166	0.000625698	-1.07549	0.84876	0.00829315	0.0801638	-0.120237	No		No		No		No		No		No		No		No		No		No		No		No		No		No		No
6792550	NM_026280	Mxra7	matrix-remodelling associated 7	7.82159	7.64229	7.59506	8.50086	7.41095	7.38975	8.34379e-07	0.0317962	0.252537	0.0204395	0.205304	1.05382e-05	1.11111	0.335631	0.0211968	0.0319462	0.431837	No		No		No		No		No		No		No		No		No		No		No		No		No		No		No
6811697	NM_178203	Hist1h3b	histone cluster 1, H3b	10.6886	10.4311	10.3388	11.9469	10.5673	10.3308	8.54445e-07	0.0879944	0.1003	0.951005	0.00800037	1.91826e-06	1.6161	0.171607	0.2365	0.0939814	0.3578	No		No		No		No		No		No		No		No		No		No		No		No		No		No		No
6904300	NM_009828	Ccna2	cyclin A2	5.80836	5.55747	5.64901	6.65779	5.6802	5.30638	8.56773e-07	0.0610228	0.251093	0.0140244	0.34263	0.000175736	1.35141	0.033276	0.373823	0.0140475	0.50198	No		No		No		No		No		No		No		No		No		No		No		No		No		No		No
6809305	AK045784	Gm5086	predicted gene 5086	5.64243	5.30174	5.14094	7.10419	5.13537	5.01667	8.68078e-07	0.297164	0.28507	0.564906	0.12427	0.000701452	2.08752	0.631869	0.1187	0.0458329	0.625764	No		No		No		No		No		No		No		No		No		No		No		No		No		No		No
6967017	NM_010129	Emp3	epithelial membrane protein 3	7.29011	7.07618	7.35642	8.20884	6.94975	6.98997	9.11501e-07	0.509857	0.0862166	0.0497326	0.366453	0.000511569	1.21888	0.751674	-0.0402164	0.172485	0.300144	No		No		No		No		No		No		No		No		No		No		No		No		No		No		No
6775303	NM_001033473	Odf3l2	outer dense fiber of sperm tails 3-like 2	7.30345	7.77533	8.19187	6.09968	7.84531	8.80999	9.33422e-07	0.00299424	-1.03466	0.057122	-0.618123	7.67902e-05	-2.71031	0.0131441	-0.964677	0.00294316	-1.50654	No		No		No		No		No		No		No		No		No		No		No		No		No		No		No
6811633	XR_107158	Gm19286	predicted gene, 19286	6.55144	7.13755	5.41952	7.2363	4.01358	4.43971	9.55883e-07	0.00172143	2.69784	0.0322916	0.97981	0.000771656	2.79659	0.388429	-0.426137	0.00655835	2.11173	No		No		No		No		No		No		No		No		No		No		No		No		No		No		No
6791520	NM_010791	Meox1	mesenchyme homeobox 1	7.32156	7.03144	7.18402	8.09191	6.85429	6.56524	9.74629e-07	0.0657699	0.4662	0.0249366	0.618773	0.00093605	1.52667	0.201765	0.289047	0.0149585	0.756317	No		No		No		No		No		No		No		No		No		No		No		No		No		No		No
6762804	NM_022881	Rgs18	regulator of G-protein signaling 18	5.06208	5.18175	5.38912	6.93243	4.89374	4.89746	9.88831e-07	0.205401	0.284297	0.0456637	0.491663	0.000861157	2.03497	0.981924	-0.00371313	0.244245	0.164623	No		No		No		No		No		No		No		No		No		No		No		No		No		No		No
6844819	NM_016674	Cldn1	claudin 1	6.75938	7.32643	6.83227	6.37045	7.14234	7.69573	1.00186e-06	0.0286607	-0.3693	0.00221967	-0.863457	0.000656759	-1.32527	0.00745721	-0.55339	0.000383063	-0.93635	No		No		No		No		No		No		No		No		No		No		No		No		No		No		No
6985813	NM_025734	Kcng4	potassium voltage-gated channel, subfamily G, member 4	9.53838	9.41225	8.93346	8.30766	9.55072	9.58217	1.01976e-06	0.249029	-0.169927	0.00265492	-0.64871	0.000241795	-1.27452	0.782125	-0.0314569	0.631923	-0.0437902	No		No		No		No		No		No		No		No		No		No		No		No		No		No		No
7009264	NM_153408	Neurl3	neuralized homolog 3 homolog (Drosophila)	6.23811	6.19886	5.05168	8.02838	6.21989	5.20327	1.0212e-06	0.0420739	0.99559	0.539545	-0.15159	0.000276552	2.82512	0.0381216	1.01662	0.00901461	1.03484	No		No		No		No		No		No		No		No		No		No		No		No		No		No		No
6790239	NM_172796	Slfn9	schlafen 9	5.45556	5.33608	5.46532	6.4487	5.37539	5.2505	1.03105e-06	0.575259	0.0855867	0.172489	0.214823	0.00103533	1.1982	0.399607	0.124897	0.194944	0.20506	No		No		No		No		No		No		No		No		No		No		No		No		No		No		No
6805382	NM_175660	Hist1h2ab	histone cluster 1, H2ab	6.17072	6.25426	6.22253	8.14896	6.19761	5.97149	1.04776e-06	0.189812	0.282777	0.377932	0.25104	2.43954e-05	2.17747	0.170245	0.22612	0.24652	0.199237	No		No		No		No		No		No		No		No		No		No		No		No		No		No		No
6764231	NM_175026	Pyhin1	pyrin and HIN domain family, member 1	4.4974	4.56732	4.33233	5.43672	4.54186	4.35665	1.05494e-06	0.21799	0.210673	0.807504	-0.0243198	0.000444029	1.08007	0.160301	0.185213	0.20413	0.140757	No		No		No		No		No		No		No		No		No		No		No		No		No		No		No
6754735	NM_019759	Dpt	dermatopontin	9.32284	9.32239	9.91179	10.4827	9.09697	9.07876	1.11188e-06	0.228638	0.243633	0.00367102	0.833027	0.00114316	1.40391	0.896554	0.018213	0.225014	0.24408	No		No		No		No		No		No		No		No		No		No		No		No		No		No		No
6764089	NM_008534	Ly9	lymphocyte antigen 9	5.35164	5.17821	5.1027	6.20024	5.13054	4.96689	1.14374e-06	0.165405	0.211313	0.275106	0.13581	0.000210035	1.23335	0.235494	0.16365	0.0212922	0.38475	No		No		No		No		No		No		No		No		No		No		No		No		No		No		No
6871428	ENSMUST00000049948	Asrgl1	asparaginase like 1	10.0887	10.1473	10.4635	9.28269	10.2494	10.364	1.15322e-06	0.12938	-0.2167	0.268311	0.0994336	0.000715597	-1.08135	0.0605296	-0.114666	0.00206766	-0.2753	No		No		No		No		No		No		No		No		No		No		No		No		No		No		No
6995535	NM_001033534	Layn	layilin	6.02311	5.9536	6.83881	6.99034	5.9428	5.80554	1.18727e-06	0.360095	0.14806	0.000337578	1.03327	0.000112212	1.1848	0.122014	0.137264	0.105629	0.21757	No		No		No		No		No		No		No		No		No		No		No		No		No		No		No
6820085	NM_021877	Hr	hairless	8.21448	8.12768	8.41885	7.33143	8.38175	8.54292	1.19302e-06	0.011247	-0.415233	0.151639	-0.124067	0.000109053	-1.21148	0.212747	-0.161163	0.0461282	-0.328437	No		No		No		No		No		No		No		No		No		No		No		No		No		No		No
6968842	NM_011983	Homer2	homer homolog 2 (Drosophila)	8.23579	8.40371	8.56237	7.14597	8.57254	8.60655	1.2023e-06	0.159381	-0.202843	0.815823	-0.0441834	0.0002215	-1.46058	0.809868	-0.0340137	0.0838329	-0.370764	No		No		No		No		No		No		No		No		No		No		No		No		No		No		No
6755146	NM_144559	Fcgr4	Fc receptor, IgG, low affinity IV	5.05031	4.75853	4.73146	6.1783	4.7084	4.76065	1.28055e-06	0.988184	-0.00212336	0.826817	-0.0291934	0.000332512	1.41765	0.736822	-0.0522534	0.15505	0.28966	No		No		No		No		No		No		No		No		No		No		No		No		Yes	45	No		No
6923142	NM_025760	Ptplad2	protein tyrosine phosphatase-like A domain containing 2	5.45552	5.44728	5.63199	6.26656	5.37214	5.20752	1.29751e-06	0.0488127	0.239763	0.0137201	0.424473	0.000549149	1.05905	0.151329	0.164627	0.031697	0.248007	No		No		No		No		No		No		No		No		No		No		No		No		No		No		No
6796466	NM_001033149	Ttc9	tetratricopeptide repeat domain 9	6.94316	6.66796	7.30655	8.09419	6.48792	6.46608	1.32331e-06	0.333086	0.20188	0.00999927	0.84047	0.000192387	1.62811	0.895601	0.0218399	0.019937	0.477073	No		No		No		No		No		No		No		No		No		No		No		No		No		No		No
6908569	NM_029655	Snx7	sorting nexin 7	5.877	5.79821	5.93096	6.65205	5.65267	5.61418	1.34087e-06	0.195634	0.184033	0.0573324	0.31678	0.000631483	1.03788	0.742883	0.0384935	0.093056	0.26282	No		No		No		No		No		No		No		No		No		No		No		No		No		No		No
6949732	NM_001190310	Clec4b1	C-type lectin domain family 4, member b1	4.45169	4.52908	4.59802	5.9017	4.30325	4.13746	1.39589e-06	0.0326334	0.391617	0.0460258	0.460553	0.000290656	1.76424	0.0380076	0.165783	0.0743442	0.31423	No		No		No		No		No		No		No		No		No		No		No		No		No		No		No
6893147	NM_019835	B4galt5	UDP-Gal:betaGlcNAc beta 1,4-galactosyltransferase, polypeptide 5	8.69741	8.70221	8.93718	9.59141	8.65363	8.53047	1.39592e-06	0.215087	0.17174	0.046432	0.406707	0.000752913	1.06094	0.323329	0.12316	0.187055	0.166937	No		No		No		No		No		No		No		No		No		No		No		No		No		No		No
6754325	NM_028333	Angptl1	angiopoietin-like 1	6.2154	6.29012	6.80823	7.17397	5.95685	6.09621	1.42229e-06	0.172722	0.193907	0.00710697	0.712023	0.00174551	1.07776	0.352294	-0.13936	0.409427	0.11919	No		No		No		No		No		Yes	31	No		No		No		No		No		No		No		No		No
6853899	NM_011581	Thbs2	thrombospondin 2	7.85711	7.88637	8.55514	9.16768	7.60335	7.83281	1.55197e-06	0.595681	0.0535633	0.00237082	0.722333	0.00013913	1.33487	0.106743	-0.22946	0.915887	0.0242964	No		No		No		No		No		No		No		Yes	40	No		No		No		No		No		No		No
6775355	NM_010255	Gamt	guanidinoacetate methyltransferase	8.79918	8.63658	9.21558	9.64147	8.59012	8.39555	1.5584e-06	0.0286828	0.241034	0.00109171	0.82003	6.06199e-05	1.24592	0.26902	0.194567	0.0331957	0.403627	No		No		No		No		No		No		No		No		No		No		No		No		No		No		No
6765307	NM_198247	Sertad4	SERTA domain containing 4	6.93023	6.89244	6.9998	7.55011	6.51912	6.53633	1.63583e-06	0.0316481	0.356107	0.0153856	0.46347	0.000802042	1.01378	0.899282	-0.01721	0.0265527	0.3939	No		No		No		No		No		No		No		No		No		No		No		No		No		No		No
6799776	AK009380	2310016D03Rik	RIKEN cDNA 2310016D03 gene	7.16606	7.5289	7.49995	6.43333	7.68256	7.74079	1.65417e-06	0.0824488	-0.21189	0.103771	-0.24084	0.000541175	-1.30746	0.724827	-0.0582266	0.00440349	-0.574727	No		No		No		No		No		No		No		No		No		No		No		No		No		No		No
6840589	NM_080457	Muc4	mucin 4	7.08186	6.9871	8.27729	7.74593	7.12137	6.62446	1.6599e-06	0.0557925	0.362643	7.8738e-05	1.65283	0.000105607	1.12147	0.035392	0.49691	0.0125654	0.4574	No		No		No		No		No		No		No		No		No		Yes	66	No		Yes	92	No		No		No
7008556	NM_053112	Ear10	eosinophil-associated, ribonuclease A family, member 10	4.28862	4.33066	3.44853	5.33243	2.86655	2.77621	1.68175e-06	0.00889701	1.55445	0.0298986	0.672323	0.000374067	2.55622	0.743181	0.0903433	0.00402057	1.51241	No		No		No		No		No		No		No		No		No		No		No		No		No		No		No
7004676	NM_001033284	BC026585	cDNA sequence BC026585	6.61058	6.57757	6.87439	8.09341	6.09648	6.4092	1.73731e-06	0.293476	0.16837	0.0492459	0.46519	0.000329958	1.68421	0.193224	-0.312723	0.439934	0.201377	No		No		No		No		No		No		No		No		No		No		No		No		No		No		No
6797992	NR_029918	Mir370	microRNA 370	6.2421	6.3747	6.19683	7.29294	6.02889	6.148	1.73934e-06	0.183853	0.226696	0.758604	0.0488299	0.00221563	1.14494	0.500688	-0.11911	0.573543	0.0941033	No		No		No		No		No		No		No		No		No		No		No		No		No		No		No
6949694	NM_015776	Mfap5	microfibrillar associated protein 5	7.3886	7.30657	8.11788	8.44204	6.93846	7.06299	1.75722e-06	0.127037	0.243573	0.000536513	1.05489	3.44954e-05	1.37905	0.143208	-0.124537	0.174079	0.32561	No		No		No		No		No		No		No		No		No		Yes	64	No		No		No		No		No
6962782	NM_010240	Ftl1	ferritin light chain 1	8.71603	8.59821	8.82928	10.4374	8.53582	8.36411	1.77707e-06	0.357739	0.234097	0.136451	0.465163	0.00080507	2.07332	0.537275	0.171703	0.285124	0.351913	No		No		No		No		No		No		No		No		No		No		No		No		No		No		No
6918131	NM_008546	Mfap2	microfibrillar-associated protein 2	8.46526	8.26265	8.45048	9.28614	8.20599	8.21924	1.77801e-06	0.425888	0.04341	0.0335401	0.231237	0.000130834	1.0669	0.903916	-0.01325	0.141879	0.24602	No		No		No		No		No		No		No		No		No		Yes	39	No		No		No		No		No
6749930	NM_028673	Zdbf2	zinc finger, DBF-type containing 2	7.71715	7.57831	7.8715	9.47325	6.83124	7.09393	1.77866e-06	0.0891994	0.484373	0.0207724	0.77757	0.000353915	2.37932	0.537941	-0.262697	0.0516228	0.623213	No		No		No		No		No		No		No		No		No		No		No		No		No		No		No
7000403	AK155731	Sirpb1a	signal-regulatory protein beta 1A	3.33659	3.16157	3.14931	6.7229	3.01782	2.95497	1.85789e-06	0.747361	0.2066	0.441084	0.194347	1.88742e-05	3.76794	0.783198	0.0628567	0.0789604	0.381627	No		No		No		No		No		No		No		No		No		No		No		No		No		No		No
6784187	NM_010221	Fkbp10	FK506 binding protein 10	7.70122	7.52365	8.09979	8.65659	7.44481	7.34811	1.88768e-06	0.109447	0.175547	0.00309202	0.751687	0.000112261	1.30848	0.387292	0.0967065	0.115513	0.353117	No		No		No		No		No		No		No		No		No		No		No		No		No		No		No
6924365	NM_172874	Podn	podocan	7.82943	7.68645	8.4045	8.63044	7.77374	7.58043	1.90203e-06	0.227549	0.10602	9.87259e-05	0.824073	2.22295e-05	1.05001	0.0917689	0.193307	0.159257	0.249	No		No		No		No		No		No		No		No		No		No		No		No		No		No		No
6988603	NM_009382	Thy1	thymus cell antigen 1, theta	6.95119	6.67597	7.57889	7.73371	6.80019	6.73306	2.05427e-06	0.513592	-0.0570933	0.000351547	0.845823	0.000157819	1.00065	0.5276	0.0671234	0.289476	0.218123	No		No		No		No		No		No		No		Yes	44	No		No		No		Yes	89	Yes	66	No		No
6760347	NM_008311	Htr2b	5-hydroxytryptamine (serotonin) receptor 2B	5.19595	5.12755	5.14355	6.06226	5.08217	5.06084	2.08279e-06	0.381984	0.0667065	0.177635	0.0827099	8.75289e-05	1.00142	0.886067	0.0213299	0.181767	0.135107	No		No		No		No		No		No		Yes	12	No		No		No		No		No		No		No		No
6925984	NM_013706	Cd52	CD52 antigen	5.96906	5.679	5.5403	7.25458	5.38612	5.33119	2.10612e-06	0.0793267	0.347807	0.469956	0.20911	0.000218073	1.92338	0.769732	0.0549301	0.0209096	0.637867	No		No		No		No		No		No		No		No		No		No		No		No		No		No		No
6811702	NM_013550	Hist1h3a	histone cluster 1, H3a	7.9377	7.82795	7.75959	8.75245	7.96973	7.55707	2.25127e-06	0.0314954	0.270877	0.00904533	0.202517	1.48509e-05	1.19538	0.0343307	0.41266	0.0143734	0.380633	No		No		No		No		No		No		No		No		No		No		No		No		No		No		No
6944734	NM_080847	Asb15	ankyrin repeat and SOCS box-containing 15	9.92623	9.91843	9.99357	9.10739	10.0326	10.1205	2.28068e-06	0.199272	-0.202087	0.338389	-0.12695	0.000846832	-1.01313	0.473095	-0.0879132	0.228494	-0.19429	No		No		No		No		No		No		No		No		No		No		No		No		No		No		No
6965610	NM_007577	C5ar1	complement component 5a receptor 1	5.95387	5.61988	6.92887	7.35688	5.89762	5.5155	2.3008e-06	0.654797	0.10438	0.000327771	1.41337	0.000137291	1.84138	0.187363	0.38212	0.0727011	0.438367	No		No		No		No		No		No		Yes	35	Yes	45	No		No		No		Yes	90	No		No		Yes
6758331	BC147328	Mettl21c	methyltransferase like 21C	8.99417	9.07774	8.50131	7.60913	9.1695	9.43565	2.3931e-06	0.110175	-0.357907	0.000188036	-0.934337	0.000337261	-1.82652	0.15122	-0.26615	0.00920667	-0.441477	No		No		No		No		No		No		No		No		No		No		No		No		No		No		No
6996342	NM_028974	Kbtbd13	kelch repeat and BTB (POZ) domain containing 13	8.28096	8.34532	7.60193	7.22793	8.43162	8.39607	2.39701e-06	0.797354	-0.0507498	0.00731655	-0.794137	0.0027088	-1.16814	0.847173	0.0355498	0.513662	-0.11511	No		No		No		No		No		No		No		No		No		No		No		No		No		No		No
6856780	NM_001033340	Lrrc30	leucine rich repeat containing 30	8.69189	8.70935	9.90697	8.54826	9.15062	9.58596	2.42357e-06	0.00207264	-0.876607	0.03785	0.321013	8.34193e-05	-1.0377	0.0512927	-0.435336	0.00333192	-0.89407	No		No		No		No		No		No		No		No		No		No		No		No		No		No		No
6902231	NM_027594	Ttll7	tubulin tyrosine ligase-like family, member 7	8.87738	9.04269	9.19903	8.08599	8.99877	9.08655	2.45688e-06	0.550235	-0.0438569	0.297549	0.11248	7.65502e-05	-1.00056	0.348027	-0.0877835	0.203144	-0.209173	No		No		No		No		No		No		No		No		No		No		No		No		No		No		No
6783144	NM_007607	Car4	carbonic anhydrase 4	7.78795	7.67201	7.50075	7.08701	8.14003	8.12833	2.49871e-06	0.0292848	-0.456316	4.1906e-05	-0.627583	0.000397448	-1.04132	0.877899	0.0116968	0.0010111	-0.34038	No		No		No		No		No		No		No		No		No		No		No		No		No		No		No
6840491	NM_175177	Bdh1	3-hydroxybutyrate dehydrogenase, type 1	7.32197	7.415	6.99052	6.44681	7.42276	7.60794	2.51223e-06	0.132878	-0.19294	0.00406203	-0.61742	0.00178025	-1.16113	0.194384	-0.185173	0.0332054	-0.285967	No		No		No		No		No		No		No		No		No		No		No		No		No		No		No
6891096	NM_028802	Gpcpd1	glycerophosphocholine phosphodiesterase GDE1 homolog (S. cerevisiae)	9.45937	9.96594	9.03661	8.5408	9.62838	9.7101	2.51889e-06	0.0739562	0.25584	0.00557945	-0.67349	0.000195692	-1.1693	0.547896	-0.08172	0.221101	-0.25073	No		No		No		No		No		No		No		No		No		No		No		No		No		No		No
6823429	NM_025311	Tmem254a	transmembrane protein 254a	8.47721	8.37609	8.97425	9.47152	8.0344	7.93293	2.52711e-06	0.0365893	0.443163	0.00247805	1.04132	0.000974597	1.53859	0.614642	0.101473	0.0548386	0.544283	No		No		No		No		No		No		No		No		No		No		No		No		No		No		No
7012681	NM_010833	Msn	moesin	8.11231	8.08576	7.94683	8.90506	7.84308	7.87207	2.5646e-06	0.136815	0.213693	0.560323	0.074763	0.000710571	1.03299	0.716818	-0.0289869	0.0374552	0.240246	No		No		No		No		No		No		No		No		No		No		No		No		No		No		No
6773286	NM_008538	Marcks	myristoylated alanine rich protein kinase C substrate	6.61107	6.63039	6.43414	7.663	6.41948	6.41628	2.73034e-06	0.202776	0.214117	0.905563	0.0178634	0.00165784	1.24672	0.983247	0.00320673	0.331084	0.19479	No		No		No		No		No		No		No		No		No		No		No		No		No		No		No
6792367	NM_199221	Cd300lb	CD300 antigen like family member B	5.79059	5.48488	5.64696	6.72801	5.26388	5.43121	2.75899e-06	0.501939	0.0536701	0.130182	0.215747	0.000196064	1.2968	0.235701	-0.16733	0.121822	0.359377	No		No		No		No		No		No		No		No		No		No		No		No		No		Yes	28	No
7022575	AK161191	AI506816	expressed sequence AI506816	9.4574	9.2293	9.76764	10.4617	9.25344	9.0781	2.78364e-06	0.43005	0.1512	0.0259338	0.689534	0.00111524	1.3836	0.38757	0.17534	0.0751081	0.3793	No		No		No		No		No		No		No		No		No		No		No		No		No		No		No
6994581	AK048946	9330161A08Rik	RIKEN cDNA 9330161A08 gene	10.2737	10.0292	9.79029	11.1734	10.1108	9.62182	2.91252e-06	0.043719	0.407407	0.382476	0.168466	5.0464e-05	1.55161	0.001365	0.48898	0.00357656	0.651913	No		No		No		No		No		No		No		No		No		No		No		No		No		No		No
6977696	NM_024184	Asf1b	ASF1 anti-silencing function 1 homolog B (S. cerevisiae)	6.16246	5.81327	6.08224	6.98864	5.97348	5.61721	2.97913e-06	0.398099	0.196067	0.0167768	0.465033	0.000259329	1.37144	0.0340469	0.356277	0.0101259	0.54525	No		No		No		No		No		No		No		No		No		No		No		No		No		No		No
6887380	NM_009135	Scn7a	sodium channel, voltage-gated, type VII, alpha	6.87556	7.08914	7.38114	8.10606	6.86931	7.03742	3.04062e-06	0.793312	0.0517232	0.0833935	0.343726	0.00173602	1.06865	0.284722	-0.168104	0.32688	-0.161853	No		No		No		No		No		No		No		No		No		No		No		No		No		No		No
6871711	XR_107158	Gm19286	predicted gene, 19286	9.47673	9.92681	8.40407	9.95013	8.31498	8.14206	3.04723e-06	0.00478071	1.78474	0.29103	0.262007	0.00105292	1.80806	0.477703	0.172913	0.00322592	1.33467	No		No		No		No		No		No		No		No		No		No		No		No		No		No		No
6887702	ENSMUST00000151937	Slc25a12	solute carrier family 25 (mitochondrial carrier, Aralar), member 12	10.0724	10.033	10.1255	8.95538	10.1823	10.1775	3.11459e-06	0.439097	-0.144557	0.615852	-0.0520569	0.000508275	-1.22215	0.946225	0.00479984	0.311951	-0.105124	No		No		No		No		No		No		No		No		No		No		No		No		No		No		No
6764242	BC150711	AI607873	expressed sequence AI607873	8.28285	8.39531	9.80625	10.3116	7.76899	8.25157	3.2061e-06	0.75131	0.143737	0.000308463	1.55467	0.000219206	2.05999	0.0316894	-0.482587	0.88285	0.031273	No		No		No		No		No		No		No		No		No		No		No		No		No		No		No
6793856	NM_009104	Rrm2	ribonucleotide reductase M2	5.81815	5.62185	5.56247	6.5131	5.69626	5.49033	3.30734e-06	0.17803	0.13152	0.534455	0.0721366	0.000181689	1.02277	0.159514	0.20593	0.032464	0.327816	No		No		No		No		No		No		No		No		No		No		No		No		No		No		No
6752165	NM_011459	Serpinb8	serine (or cysteine) peptidase inhibitor, clade B, member 8	5.67852	5.52899	6.22414	6.40381	5.36464	5.39524	3.34062e-06	0.22827	0.13375	0.00541725	0.828907	0.000268093	1.00858	0.788193	-0.0305934	0.0677087	0.283287	No		No		No		No		No		No		No		No		No		No		No		No		No		No		No
6865890	NM_001034859	Gm4841	predicted gene 4841	8.48439	8.10328	9.56984	9.35252	8.18284	7.49253	3.3467e-06	0.0856076	0.610747	9.20133e-05	2.07731	0.000108611	1.85999	0.0567905	0.69031	0.00263044	0.991863	No		No		No		No		No		No		No		No		No		No		No		No		No		No		No
6755211	ENSMUST00000097466	Gm10521	predicted gene 10521	4.12443	4.21008	4.22342	5.83333	4.08282	3.83025	3.48916e-06	0.115857	0.37983	0.11905	0.39317	0.00134381	2.00309	0.236635	0.252577	0.104525	0.294187	No		No		No		No		No		No		No		No		No		No		No		No		No		No		No
6913876	NM_011673	Ugcg	UDP-glucose ceramide glucosyltransferase	6.28943	6.36098	6.4616	7.3824	6.25525	6.32822	3.66846e-06	0.861196	0.0327568	0.451713	0.133383	0.00259102	1.05418	0.6809	-0.0729699	0.829286	-0.0387866	No		No		No		No		No		No		No		No		No		No		No		No		No		No		No
6958924	NM_001099636	Pnmal2	PNMA-like 2	5.852	5.53518	5.64201	6.63922	5.7623	5.58219	3.71029e-06	0.671195	-0.0470066	0.713186	0.05982	0.000900382	1.05703	0.116911	0.180107	0.0361765	0.269813	No		No		No		No		No		No		No		No		No		No		No		No		No		No		No
6963744	NM_001130479	Nucb2	nucleobindin 2	6.58512	6.48898	6.99113	7.5635	6.40469	6.40727	3.71568e-06	0.648764	0.0817067	0.0149675	0.58386	0.00297755	1.15623	0.985757	-0.00258001	0.285987	0.177847	No		No		No		No		No		Yes	28	No		No		No		No		No		No		No		No		No
6822443	NM_007870	Dnase1l3	deoxyribonuclease 1-like 3	4.65417	4.40087	4.39988	5.52696	4.41476	4.32675	3.87386e-06	0.564065	0.0741167	0.596035	0.0731268	0.00206474	1.20021	0.617986	0.0880067	0.0562206	0.327413	No		No		No		No		No		No		No		No		No		No		No		No		No		No		No
6948652	AK046686	AI256396	EST AI256396	7.63954	7.51621	7.55056	9.10232	7.58889	7.35752	4.04516e-06	0.303015	0.15869	0.332111	0.19304	4.75608e-05	1.7448	0.160089	0.231367	0.283552	0.282016	No		No		No		No		No		No		No		No		No		No		No		No		No		No		No
7018819	NM_199468	Zcchc5	zinc finger, CCHC domain containing 5	6.51242	6.22985	6.29664	7.31068	6.18535	6.05962	4.12364e-06	0.0685115	0.17023	0.0518203	0.23702	0.0013599	1.25105	0.259666	0.12573	0.0259734	0.4528	No		No		No		No		No		No		No		No		No		No		No		No		No		No		No
6962747	NM_010248	Gab2	growth factor receptor bound protein 2-associated protein 2	8.34052	8.33456	8.33442	9.20492	8.07549	8.16215	4.28802e-06	0.173703	0.172407	0.354953	0.17227	0.000274049	1.04277	0.39966	-0.0866631	0.111757	0.17837	No		No		No		No		No		Yes	11	No		No		No		Yes	43	No		Yes	31	No		Yes	12	No
7013206	NM_001122596	A630033H20Rik	RIKEN cDNA A630033H20 gene	3.79959	3.71151	4.22688	5.19779	3.91058	3.58492	4.39815e-06	0.465778	0.126593	0.0189742	0.641956	0.00052494	1.61287	0.119507	0.325657	0.434257	0.21467	No		No		No		No		No		No		No		No		No		No		No		No		No		No		No
6980944	NM_001004140	Ckap2	cytoskeleton associated protein 2	4.94276	4.7679	4.9942	5.52263	4.70241	4.46296	4.48527e-06	0.00144609	0.304943	0.0005118	0.531243	0.000163222	1.05967	0.166359	0.23945	0.00038253	0.479807	No		No		No		No		No		No		No		No		No		No		No		No		No		No		No
6973544	NM_001113474	Lair1	leukocyte-associated Ig-like receptor 1	4.13719	3.97714	4.21897	6.60857	3.41682	3.55116	4.58715e-06	0.143711	0.425973	0.186597	0.667807	0.000723621	3.0574	0.588028	-0.134347	0.0443445	0.586023	No		No		No		No		No		No		No		No		No		No		No		No		No		No		No
6767148	NM_001081208	Hs3st5	heparan sulfate (glucosamine) 3-O-sulfotransferase 5	6.61249	6.89084	6.73828	5.73712	6.89121	6.88434	4.90392e-06	0.964936	0.00650009	0.35131	-0.146053	0.000685981	-1.14721	0.961782	0.00687663	0.212009	-0.27185	No		No		No		No		No		No		No		No		No		No		No		No		No		No		No
6753532	NR_029795	Mir181a-1	microRNA 181a-1	5.12756	5.07443	5.03373	5.9103	5.02573	4.85971	5.04344e-06	0.0304659	0.214723	0.168281	0.174027	8.55413e-05	1.0506	0.0605493	0.166023	0.0872563	0.267857	No		No		No		No		No		No		No		No		No		No		No		No		No		No		No
7004604	NM_011413	C4a	complement component 4A (Rodgers blood group)	7.90141	7.6006	7.46692	8.53218	7.52597	7.38742	5.1654e-06	0.181702	0.213183	0.534989	0.0795	0.000750088	1.14477	0.315782	0.138553	0.0100832	0.513997	No		No		No		No		No		No		No		No		No		No		No		No		No		No		No
6764271	NM_001170853	Mndal	myeloid nuclear differentiation antigen like	8.46449	8.63423	8.26161	9.92141	8.4593	8.44272	5.3153e-06	0.367103	0.19151	0.260799	-0.181113	0.000556185	1.47869	0.937431	0.0165733	0.924203	0.0217635	No		No		No		No		No		No		No		No		No		No		No		No		No		No		No
6803192	NM_133364	Prima1	proline rich membrane anchor 1	6.90419	6.83566	6.31237	6.03249	6.84269	7.13553	5.31962e-06	0.107588	-0.29987	0.00506619	-0.823157	0.00148663	-1.10304	0.186442	-0.29284	0.168962	-0.23134	No		No		No		No		No		No		No		No		No		No		No		No		No		No		No
6963965	ENSMUST00000047875	Eef2k	eukaryotic elongation factor-2 kinase	9.89146	9.8892	9.86022	8.83516	9.96211	10.0338	5.36288e-06	0.0542926	-0.144637	0.22817	-0.173617	0.000233689	-1.19868	0.47721	-0.0717303	0.341862	-0.142384	No		No		No		No		No		No		No		No		No		No		No		No		No		No		No
6995956	NM_012043	Islr	immunoglobulin superfamily containing leucine-rich repeat	8.02478	7.90051	8.71425	9.00656	7.8184	7.88718	5.45778e-06	0.891734	0.0133268	0.000822511	0.82707	0.000985401	1.11938	0.625314	-0.0687764	0.540604	0.137603	No		No		No		No		No		No		No		No		No		No		No		No		No		No		No
6927619	NM_172870	Bnc2	basonuclin 2	5.5549	5.58927	5.61923	6.85912	5.52524	5.34634	5.66472e-06	0.0836582	0.242927	0.0800841	0.27289	0.000172084	1.51278	0.50157	0.178903	0.0894596	0.20856	No		No		No		No		No		No		No		No		No		No		No		No		No		No		No
7015447	NM_009515	Was	Wiskott-Aldrich syndrome homolog (human)	6.11255	5.86831	5.83935	6.78908	5.81924	5.76818	5.6831e-06	0.46388	0.10013	0.627073	0.0711735	0.00121933	1.0209	0.722586	0.05106	0.0764463	0.34437	No		No		No		No		No		No		No		No		No		No		No		Yes	55	Yes	46	No		No
6778188	NM_172785	Zc3h12d	zinc finger CCCH type containing 12D	4.3835	4.03841	3.97987	6.40788	3.73944	3.80298	5.82156e-06	0.483526	0.23543	0.435004	0.17689	0.000249513	2.6049	0.83966	-0.0635366	0.0102759	0.58052	No		No		No		No		No		No		No		No		No		No		No		No		Yes	36	No		No
6887701	ENSMUST00000151937	Slc25a12	solute carrier family 25 (mitochondrial carrier, Aralar), member 12	9.79886	9.6986	9.62602	8.56293	9.92023	9.8106	5.85503e-06	0.509198	-0.112004	0.00651587	-0.18458	2.80356e-05	-1.24767	0.518435	0.109626	0.913392	-0.0117369	No		No		No		No		No		No		No		No		No		No		No		No		No		No		No
7002186	NM_029000	Gvin1	GTPase, very large interferon inducible 1	5.28658	5.13757	4.70032	6.3932	4.76602	4.95745	6.03733e-06	0.482434	0.18012	0.21055	-0.257123	0.000420577	1.43575	0.241676	-0.191426	0.116507	0.32913	No		No		No		No		No		No		No		No		No		No		No		No		No		No		No
6983950	NM_001081324	Neto2	neuropilin (NRP) and tolloid (TLL)-like 2	5.51299	5.64017	5.53964	4.69635	5.69758	5.74418	6.09728e-06	0.53947	-0.104003	0.230838	-0.204537	0.0010568	-1.04783	0.764804	-0.0466	0.142317	-0.23119	No		No		No		No		No		No		No		No		No		No		No		No		No		No		No
7003985	BC059060	Gm3893	predicted gene 3893	9.07094	8.81946	6.40053	7.94711	6.1632	6.54922	6.17522e-06	0.00344781	2.27024	0.685496	-0.148693	0.0296564	1.39788	0.376898	-0.386027	0.000870538	2.52171	No		No		No		No		No		No		No		No		No		No		No		No		No		No		No
6787925	NM_173434	9930111J21Rik2	RIKEN cDNA 9930111J21 gene 2	7.39164	7.30248	6.98346	8.30771	7.11918	7.22118	6.66301e-06	0.657756	0.0813065	0.149638	-0.237713	0.000818419	1.08653	0.395667	-0.101997	0.14694	0.170467	No		No		No		No		No		No		No		No		No		No		No		No		No		No		No
7003966	NM_001103365	Vmn2r86	vomeronasal 2, receptor 86	5.65404	5.38688	5.55902	7.2041	5.49238	5.48581	6.81089e-06	0.745721	-0.0989267	0.540695	0.0732067	0.000152276	1.71829	0.95607	0.00657002	0.260763	0.16823	No		No		No		No		No		No		No		No		No		No		No		No		No		No		No
7013996	NM_001127169	Tceal7	transcription elongation factor A (SII)-like 7	7.13626	7.31455	8.71307	8.68702	7.31928	6.88072	6.81181e-06	0.152015	0.43383	0.00216062	1.83235	0.000957846	1.8063	0.218056	0.438553	0.263155	0.255537	No		No		No		No		No		No		No		No		No		No		No		No		No		No		No
6880529	NM_133851	Nusap1	nucleolar and spindle associated protein 1	5.21937	5.18408	5.40911	6.16472	5.26632	4.98431	7.71159e-06	0.0757172	0.199773	0.00432427	0.424797	0.00143206	1.18041	0.0263975	0.282007	0.14911	0.235063	No		No		No		No		No		No		No		No		No		No		No		No		No		No		No
6824723	NM_010991	Olfr49	olfactory receptor 49	5.12573	4.45993	4.12606	4.07869	4.83329	5.21233	7.73397e-06	0.00820438	-0.752403	0.00149902	-1.08627	0.00172282	-1.13364	0.0417327	-0.37904	0.686097	-0.0865965	No		No		No		No		No		No		No		No		No		No		No		No		No		No		No
6797988	AK003491	1110006E14Rik	RIKEN cDNA 1110006E14 gene	6.84919	7.03744	7.37799	8.3303	6.66288	6.89543	7.77155e-06	0.573631	0.14201	0.0497106	0.482557	0.00199248	1.43487	0.308186	-0.23255	0.805108	-0.0462432	No		No		No		No		No		No		No		No		No		No		No		No		No		No		No
6973526	AK080569	Lair1	leukocyte-associated Ig-like receptor 1	4.56266	4.66889	4.25698	6.41168	4.54037	3.81968	8.12543e-06	0.0344518	0.849213	0.234576	0.437303	0.000428608	2.59201	0.0271307	0.720693	0.0463678	0.74298	No		No		No		No		No		No		No		No		No		No		No		No		No		No		No
6838954	NM_173862	Fam83a	family with sequence similarity 83, member A	7.98144	7.90358	7.44654	9.56827	7.18961	7.023	8.51127e-06	0.00944546	0.88058	0.0852858	0.423547	0.000484398	2.54527	0.658279	0.166613	0.041593	0.95844	No		No		No		No		No		No		No		No		No		No		No		No		No		No		No
6987100	AK027968	Gm7607	predicted gene 7607	7.59523	7.73103	7.6872	6.78345	7.59391	7.97122	8.512e-06	0.16079	-0.24019	0.0279707	-0.284017	6.50167e-05	-1.18777	0.0431894	-0.377303	0.0215329	-0.375983	No		No		No		No		No		No		No		No		No		No		No		No		No		No		No
6957824	NM_177787	Slc15a5	solute carrier family 15, member 5	6.2131	6.16911	6.20611	5.32483	6.82069	6.75925	8.79663e-06	0.00523035	-0.59014	0.00807685	-0.55314	0.000112109	-1.43442	0.759979	0.0614367	0.0187261	-0.546153	No		No		No		No		No		No		No		No		No		No		No		No		No		No		No
7008094	XR_104598	Gm2397	predicted gene 2397	6.30071	5.71885	5.97464	7.97967	5.59447	5.82022	9.0177e-06	0.675038	-0.101374	0.516541	0.15442	0.000814702	2.15945	0.220118	-0.22575	0.226952	0.48049	No		No		No		No		No		No		No		No		No		No		No		No		No		No		No
6994582	AK079083	9330161A08Rik	RIKEN cDNA 9330161A08 gene	10.5075	10.3396	10.2212	11.2127	10.2982	10.0121	9.33108e-06	0.0565915	0.327427	0.283924	0.209027	0.000864453	1.20056	0.0510764	0.28606	0.0152358	0.495394	No		No		No		No		No		No		No		No		No		No		No		No		No		No		No
6887079	NM_025422	Cd302	CD302 antigen	7.09363	7.11362	7.49753	8.04603	7.03236	6.91185	9.85158e-06	0.250737	0.20177	0.0267332	0.585687	0.0020559	1.13418	0.478533	0.12051	0.259145	0.18178	No		No		No		No		No		No		No		No		No		No		No		No		No		No		No
6872870	NR_033510	1500017E21Rik	RIKEN cDNA 1500017E21 gene	7.00652	7.00364	7.6916	7.7221	6.84406	6.7027	9.86678e-06	0.105507	0.300937	0.0030489	0.988903	0.000527976	1.0194	0.308493	0.14136	0.0555667	0.303816	No		No		No		No		No		No		No		No		No		No		No		No		No		No		No
6819602	NM_177337	Arl11	ADP-ribosylation factor-like 11	6.6721	6.49003	6.815	7.90673	6.51188	6.25899	1.20502e-05	0.190694	0.231043	0.0234703	0.556013	0.00102088	1.64774	0.316754	0.252887	0.0376605	0.41311	No		No		No		No		No		No		No		No		No		Yes	52	No		No		No		No		No
6775634	NM_175451	Ckap4	cytoskeleton-associated protein 4	7.93357	7.76598	8.2209	8.59807	7.5265	7.47096	1.24033e-05	0.000489042	0.29502	0.00157616	0.749947	6.81657e-06	1.12711	0.429795	0.0555399	0.0752782	0.462613	No		No		No		No		No		No		No		No		No		No		No		No		No		No		No
6879042	AK053282	E130006N16Rik	RIKEN cDNA E130006N16 gene	8.28286	8.16267	8.74123	7.54852	8.7238	8.6188	1.29971e-05	0.0503895	-0.456123	0.336963	0.122437	0.00109532	-1.07028	0.430673	0.105	0.0158708	-0.335934	No		No		No		No		No		No		No		No		No		No		No		No		No		No		No
6881093	NM_024237	Fbln7	fibulin 7	6.02187	6.27614	6.9828	8.19329	5.41683	5.66699	1.39259e-05	0.00254634	0.60915	0.0041847	1.31581	7.79888e-05	2.5263	0.62886	-0.250157	0.0293172	0.354877	No		No		No		No		No		No		No		No		No		No		No		No		No		No		No
6987916	XR_106964	Gm19738	predicted gene, 19738	7.79173	7.5396	7.73571	9.42571	7.23524	7.18654	1.39518e-05	0.356976	0.353066	0.213877	0.54917	0.00258006	2.23917	0.887986	0.0487065	0.16821	0.605193	No		No		No		No		No		No		No		No		No		No		No		No		No		No		No
6777425	AK082258	C230029M16	uncharacterized protein C230029M16	5.47285	5.22518	5.45763	6.42841	5.36971	5.23851	1.41439e-05	0.918009	-0.0133235	0.114211	0.21912	0.00194699	1.1899	0.481622	0.1312	0.171544	0.23434	No		No		No		No		No		No		No		No		No		No		No		No		No		No		No
6899256	NM_080466	Kcnn3	potassium intermediate/small conductance calcium-activated channel, subfamily N, member 3	6.82223	6.60038	7.3113	8.74241	6.53439	6.41546	1.43092e-05	0.589192	0.184923	0.0656668	0.89584	0.00203538	2.32695	0.726456	0.118927	0.386484	0.406767	No		No		No		No		No		No		No		No		No		No		No		No		No		No		No
6764274	NM_001045481	Ifi203	interferon activated gene 203	7.23534	7.45993	6.67341	8.28942	7.04227	7.0546	1.43839e-05	0.187136	0.405327	0.143896	-0.381193	0.00488642	1.23481	0.958598	-0.0123302	0.44951	0.18074	No		No		No		No		No		No		No		No		No		No		No		No		No		No		No
6833277	NM_021530	Slc4a8	solute carrier family 4 (anion exchanger), member 8	6.72705	6.95002	6.54445	6.26585	6.97394	7.50885	1.45671e-05	0.00404207	-0.558823	0.00403737	-0.964393	0.00125869	-1.243	0.00798609	-0.534903	0.000747243	-0.781793	No		No		No		No		No		No		No		No		No		No		No		No		No		No		No
7006322	NM_053112	Ear10	eosinophil-associated, ribonuclease A family, member 10	4.15449	4.47465	3.14458	5.13881	3.04263	2.62563	1.47e-05	0.0023549	1.84902	0.28195	0.51895	0.000355036	2.51318	0.055904	0.417003	0.000576329	1.52886	No		No		No		No		No		No		No		No		No		No		No		No		No		No		No
6920035	AK153640	Rmdn1	regulator of microtubule dynamics 1	9.73037	9.90167	9.54925	8.589	9.75728	9.96088	1.49882e-05	0.382369	-0.0592133	0.0406204	-0.41163	0.00164499	-1.37188	0.0267215	-0.203603	0.215017	-0.23051	No		No		No		No		No		No		No		No		No		No		No		No		No		No		No
6855246	NM_008204	H2-M2	histocompatibility 2, M region locus 2	4.94981	4.67226	4.64697	6.04612	5.02569	4.85673	1.51036e-05	0.31183	-0.184467	0.164314	-0.209757	0.00303686	1.18939	0.42956	0.16896	0.547052	0.0930767	No		No		No		No		No		No		No		No		No		No		No		No		No		No		No
6897581	NM_019483	Smad9	SMAD family member 9	4.06503	4.21418	7.25265	5.77748	4.8481	3.93782	1.68737e-05	0.264805	0.276357	0.000316307	3.31483	0.000303625	1.83966	0.0129759	0.910277	0.84654	0.12721	No		No		No		No		Yes	6	No		No		No		No		No		No		No		No		No		No
6965611	NM_001173550	C5ar1	complement component 5a receptor 1	6.14709	5.76629	6.41253	7.45395	5.87103	5.73437	1.70249e-05	0.872166	0.0319201	0.0358778	0.678153	0.000481358	1.71958	0.343282	0.136657	0.107018	0.412713	No		No		No		No		No		No		Yes	21	Yes	19	No		No		No		Yes	36	No		No		Yes
6906867	XR_104850	Gm19718	predicted gene, 19718	7.52685	7.21908	7.48675	8.25026	7.04919	7.05653	1.74434e-05	0.0654724	0.16255	0.0478679	0.430227	4.8078e-05	1.19373	0.971923	-0.00733995	0.00131985	0.470323	No		No		No		No		No		No		No		No		No		No		No		No		No		No		No
6867566	NM_013495	Cpt1a	carnitine palmitoyltransferase 1a, liver	7.23736	7.3447	7.03154	7.98594	7.03571	6.96425	1.83703e-05	0.0931532	0.380453	0.39478	0.0672867	0.000715213	1.02169	0.351619	0.0714631	0.0448639	0.27311	No		No		No		No		No		No		No		No		No		No		No		No		No		No		No
6764270	AK161717	Mndal	myeloid nuclear differentiation antigen like	7.62646	7.91347	7.19516	8.85783	7.55119	7.53348	1.87217e-05	0.199966	0.379987	0.250211	-0.33832	0.00686793	1.32434	0.948305	0.0177067	0.709689	0.0929767	No		No		No		No		No		No		No		No		No		No		No		No		No		No		No
7012730	NM_013476	Ar	androgen receptor	9.04239	9.07404	8.70188	8.16427	9.31814	9.30403	1.8888e-05	0.273145	-0.229983	0.0100023	-0.60215	0.0012232	-1.13975	0.930156	0.0141166	0.221266	-0.26164	No		No		No		Yes	18	No		Yes	37	Yes	42	No		No		No		No		No		No		No		No
6908350	NM_007446	Amy1	amylase 1, salivary	6.02609	6.23336	6.24095	5.44784	6.38327	6.50672	1.90472e-05	0.0821628	-0.273357	0.0604045	-0.265763	0.000196296	-1.05888	0.353594	-0.12345	0.0302803	-0.48063	No		No		No		No		No		No		No		No		No		No		No		No		No		No		No
6924374	NM_001033634	Zyg11b	zyg-ll family member B, cell cycle regulator	8.59243	8.68288	9.01961	7.63503	8.62692	8.64764	1.94816e-05	0.742242	0.0352399	0.0569724	0.37197	0.00551909	-1.01261	0.870471	-0.0207237	0.622495	-0.0552101	No		No		No		No		No		No		No		No		No		No		No		No		No		No		No
6825436	NM_028039	Esco2	establishment of cohesion 1 homolog 2 (S. cerevisiae)	4.4495	4.18661	4.38847	5.16393	4.41632	4.13079	1.95204e-05	0.591875	0.0558132	0.00934781	0.257673	0.002259	1.03314	0.0411973	0.28553	0.00653357	0.318703	No		No		No		No		No		No		No		No		No		Yes	56	No		No		No		No		No
6994580	XR_107257	LOC100503226	uncharacterized LOC100503226	6.35976	6.22604	6.32868	7.18744	6.08156	5.96739	1.9672e-05	0.137663	0.258647	0.105929	0.36129	0.00312489	1.22005	0.486871	0.114167	0.0502015	0.392363	No		No		No		No		No		No		No		No		No		No		No		No		No		No		No
6764046	NM_025557	Pcp4l1	Purkinje cell protein 4-like 1	8.93876	9.2981	8.28848	8.0228	8.8199	9.08445	2.05786e-05	0.184138	0.21365	0.00682583	-0.795973	0.000687436	-1.06165	0.134163	-0.264553	0.519442	-0.145693	No		No		No		No		No		No		No		No		No		No		No		No		No		No		No
6764273	NM_001170853	Mndal	myeloid nuclear differentiation antigen like	8.47003	8.80979	8.04856	9.74998	8.4721	8.31365	2.13587e-05	0.162629	0.49614	0.357616	-0.265093	0.0056397	1.43632	0.555821	0.158444	0.556527	0.156377	No		No		No		No		No		No		No		No		No		No		No		No		No		No		No
6827944	NM_183031	Gpr183	G protein-coupled receptor 183	7.01242	6.66154	7.03338	8.07871	6.60502	6.55677	2.16112e-05	0.508625	0.10477	0.0723828	0.476617	0.000383821	1.52195	0.850829	0.04825	0.0831178	0.45565	No		No		No		No		No		No		Yes	22	No		No		Yes	48	No		No		Yes	58	No		No
6757898	NM_153408	Neurl3	neuralized homolog 3 homolog (Drosophila)	7.00559	6.6305	6.48384	7.60874	6.90449	6.53177	2.18719e-05	0.502757	0.0987334	0.330822	-0.0479264	0.00071675	1.07698	0.00479824	0.37272	0.0356471	0.473827	No		No		No		No		No		No		No		No		No		No		No		No		No		No		No
7019865	NM_021487	Kcne1l	potassium voltage-gated channel, Isk-related family, member 1-like, pseudogene	7.17745	6.81565	7.31977	7.97004	7.028	6.85609	2.20118e-05	0.800355	-0.0404399	0.0456259	0.463673	0.00104605	1.11395	0.357311	0.171903	0.102373	0.32136	No		No		No		No		No		No		No		No		No		No		No		No		No		No		No
6899752	NM_178215	Hist2h3b	histone cluster 2, H3b	9.66784	8.93777	9.23968	10.7559	9.3438	9.08663	2.31077e-05	0.60327	-0.148867	0.12096	0.153047	0.00017184	1.6693	0.0571826	0.25717	0.0471421	0.581206	No		No		No		No		No		No		No		No		No		No		No		No		No		No		No
6912968	AK053483	B230220N19Rik	RIKEN cDNA B230220N19 gene	5.85246	5.82392	7.22376	5.52249	6.80809	6.99715	2.33793e-05	8.44567e-05	-1.17323	0.470186	0.226607	0.000792204	-1.47466	0.423329	-0.189067	0.0016101	-1.1447	No		No		No		No		No		No		No		No		No		No		No		No		No		No		No
6991319	XM_904657	Gm5620	tubulin, alpha 1B pseudogene	8.00151	8.0559	7.93323	9.54821	7.61219	7.98391	2.33826e-05	0.838219	0.0719899	0.802187	-0.0506833	0.00196246	1.5643	0.098379	-0.371716	0.933795	0.0175966	No		No		No		No		No		No		No		No		No		No		No		No		No		No		No
6837022	NM_028331	C1qtnf6	C1q and tumor necrosis factor related protein 6	6.40392	6.42088	6.55034	7.40959	6.36981	6.22577	2.35369e-05	0.0609911	0.19511	0.00740507	0.324573	0.000292164	1.18382	0.217002	0.144043	0.442673	0.178157	No		No		No		No		No		No		No		No		No		No		No		No		No		No		No
6899257	NM_080466	Kcnn3	potassium intermediate/small conductance calcium-activated channel, subfamily N, member 3	6.71266	6.37435	6.78677	7.81287	6.02811	6.16443	2.47196e-05	0.165388	0.20992	0.0132183	0.622337	1.19799e-05	1.64844	0.680312	-0.13632	0.0040082	0.54823	No		No		No		No		No		No		No		No		No		No		No		No		No		No		No
6933580	XR_106125	Gm19941	predicted gene, 19941	4.85227	4.6875	4.5451	5.76191	4.45065	4.67449	2.53797e-05	0.922956	0.0130033	0.418343	-0.129393	0.00166279	1.08741	0.175542	-0.22384	0.457295	0.177773	No		No		No		No		No		No		No		No		No		No		No		No		No		No		No
6805361	NM_178188	Hist1h2ad	histone cluster 1, H2ad	12.3605	12.1577	12.2492	13.2134	12.2752	12.0997	2.58204e-05	0.44017	0.0579999	0.2141	0.1495	0.000728621	1.1137	0.332846	0.1755	0.0969015	0.2608	No		No		No		No		No		No		No		No		No		No		No		No		No		No		No
6884444	AK020843	A930010G16Rik	RIKEN cDNA A930010G16 gene	6.56314	7.58505	7.29386	6.07277	7.31376	7.36969	2.62691e-05	0.394886	0.215364	0.634932	-0.0758266	0.00178371	-1.29692	0.215249	-0.0559333	0.000679498	-0.806547	No		No		No		No		No		No		No		No		No		No		No		No		No		No		No
6994133	NM_153803	Glb1l2	galactosidase, beta 1-like 2	5.89012	6.02283	6.46253	5.3609	6.4813	6.40145	2.6576e-05	0.0592653	-0.378627	0.642414	0.0610766	0.000858759	-1.04055	0.648936	0.07985	0.0395066	-0.511333	No		No		No		No		No		No		No		No		No		No		No		No		No		No		No
6785975	XR_107158	Gm19286	predicted gene, 19286	10.7306	10.7715	9.7633	10.6752	9.81536	9.61839	2.66307e-05	0.00855906	1.15314	0.56477	0.144913	0.00725469	1.05681	0.377652	0.19697	0.0042008	1.11224	No		No		No		No		No		No		No		No		No		No		No		No		No		No		No
7002091	NM_201410	Ugt1a6b	UDP glucuronosyltransferase 1 family, polypeptide A6B	5.62895	5.36853	6.64949	7.26507	5.01158	4.88548	2.7682e-05	0.2021	0.483053	0.013219	1.76401	0.00115945	2.37959	0.725975	0.126107	0.0806776	0.74347	No		No		No		No		No		No		No		No		No		No		No		No		No		No		No
6971437	NM_026418	Rgs10	regulator of G-protein signalling 10	6.86354	6.65015	6.82199	7.49203	6.50144	6.49116	2.82397e-05	0.300482	0.158983	0.124742	0.33083	0.00158406	1.00087	0.952795	0.0102768	0.0480648	0.372373	No		No		No		No		No		No		No		No		No		No		No		No		No		No		No
6773994	ENSMUST00000095691	Cep85l	centrosomal protein 85-like	8.67961	9.11779	9.61618	8.28818	9.29832	9.45893	3.00649e-05	0.139858	-0.34114	0.292594	0.157253	0.00211535	-1.17075	0.396437	-0.160607	0.0144925	-0.779323	No		No		No		No		No		No		No		No		No		No		No		No		No		No		No
6768615	ENSMUST00000020090	2310015B20Rik	RIKEN cDNA 2310015B20 gene	7.43046	7.51766	7.17791	6.51159	7.60899	7.67664	3.10799e-05	0.484631	-0.15898	0.0179903	-0.498733	0.000368525	-1.16505	0.612454	-0.0676535	0.133955	-0.24618	No		No		No		No		No		No		No		No		No		No		No		No		No		No		No
6778189	NM_172785	Zc3h12d	zinc finger CCCH type containing 12D	5.15004	4.68488	4.75972	6.35148	4.80892	4.55572	3.3926e-05	0.592325	0.12916	0.535407	0.203996	0.00157802	1.79576	0.365649	0.253193	0.0955762	0.594313	No		No		No		No		No		No		No		No		No		No		No		No		Yes	47	No		No
6790699	NM_172563	Hlf	hepatic leukemia factor	7.26362	7.5331	7.52642	6.53951	7.81952	7.77274	3.78858e-05	0.324439	-0.239647	0.047668	-0.24632	0.000355647	-1.23323	0.709206	0.0467798	0.0242879	-0.509123	No		No		No		No		No		No		No		No		No		No		No		No		No		No		No
6803534	AK047211	B930036G03Rik	RIKEN cDNA B930036G03 gene	8.36168	8.34271	8.24522	7.37637	8.37515	8.38951	3.83921e-05	0.698717	-0.0468	0.357299	-0.144287	0.002968	-1.01314	0.90799	-0.0143566	0.843564	-0.0278266	No		No		No		No		No		No		No		No		No		No		No		No		No		No		No
6764267	NM_001170853	Mndal	myeloid nuclear differentiation antigen like	8.79987	8.74133	8.97553	10.0669	8.36755	8.36515	4.26814e-05	0.300102	0.376177	0.0437606	0.610373	0.000308221	1.70175	0.988076	0.00239658	0.0495043	0.434713	No		No		No		No		No		No		No		No		No		No		No		No		No		No		No
6920987	NM_021535	Smu1	smu-1 suppressor of mec-8 and unc-52 homolog (C. elegans)	6.72459	7.09763	6.77193	5.68317	6.81979	7.08416	4.43306e-05	0.951386	0.0134632	0.153374	-0.312237	0.00315912	-1.401	0.291212	-0.264377	0.125111	-0.359577	No		No		No		No		No		No		No		No		No		No		No		No		No		No		No
7005243	NM_133189	Cacng7	calcium channel, voltage-dependent, gamma subunit 7	9.58198	9.62146	9.30246	8.52083	9.77753	9.80869	4.67311e-05	0.299262	-0.187227	0.0501474	-0.50623	0.00134888	-1.28786	0.868467	-0.0311597	0.236033	-0.22671	No		No		No		No		No		No		No		No		No		No		No		No		No		No		No
6799205	NM_015763	Lpin1	lipin 1	9.96722	10.1352	9.91405	9.15076	10.0977	10.1649	4.8356e-05	0.85796	-0.0297228	0.0423145	-0.250883	0.000345381	-1.01417	0.575978	-0.0671933	0.152799	-0.19771	No		No		No		No		No		No		No		No		No		No		No		No		No		No		No
6992459	NM_010859	Myl3	myosin, light polypeptide 3	8.71087	8.98083	8.59412	7.85926	8.98593	9.1806	4.98875e-05	0.441734	-0.199773	0.023099	-0.58648	0.00195115	-1.32134	0.369248	-0.194674	0.0567847	-0.469737	No		No		No		No		No		No		No		No		No		No		No		No		No		No		No
6805252	NM_001195421	Hist1h4m	histone cluster 1, H4m	7.59415	8.03297	7.29751	7.92385	6.47003	6.64213	5.12966e-05	0.00137511	1.39084	0.0746156	0.65538	0.00122189	1.28172	0.469713	-0.1721	0.0241699	0.952017	No		No		No		No		No		No		No		No		No		Yes	69	No		No		No		No		No
6918462	NM_027285	Znf41-ps	ZNF41, pseudogene	5.79811	5.81457	6.24077	7.77581	6.00812	5.96741	5.22258e-05	0.661229	-0.152847	0.447331	0.273357	0.00219347	1.8084	0.879079	0.0407066	0.591032	-0.169303	No		No		No		No		No		No		No		No		No		No		No		No		No		No		No
6918461	NM_027285	Znf41-ps	ZNF41, pseudogene	5.68148	6.02626	6.06322	7.5144	5.63706	5.84752	5.7235e-05	0.574911	0.17874	0.528114	0.215697	0.00100599	1.66688	0.258795	-0.210457	0.392727	-0.166037	No		No		No		No		No		No		No		No		No		No		No		No		No		No		No
6899255	NM_080466	Kcnn3	potassium intermediate/small conductance calcium-activated channel, subfamily N, member 3	6.53715	6.09837	6.61607	7.98783	6.24034	6.54725	5.75535e-05	0.167083	-0.44888	0.803936	0.0688233	0.000855144	1.44058	0.140972	-0.30691	0.972875	-0.0100935	No		No		No		No		No		No		No		No		No		No		No		No		No		No		No
6811565	NM_178186	Hist1h2ag	histone cluster 1, H2ag	8.31938	8.14773	8.32907	9.1711	8.34188	7.98158	5.8054e-05	0.151702	0.166153	0.0236309	0.34749	0.00055759	1.18952	0.0591272	0.3603	0.152508	0.3378	No		No		No		No		No		No		No		No		No		No		No		No		No		No		No
6894448	AK042233	A630073K07Rik	RIKEN cDNA A630073K07 gene	6.21823	6.24126	6.61204	7.82076	6.08846	6.02643	5.89996e-05	0.377652	0.214827	0.00887232	0.585613	0.000277094	1.79433	0.85539	0.0620267	0.116533	0.191803	No		No		No		No		No		No		No		No		No		No		No		No		No		No		No
6760285	AK154187	F630007L15Rik	RIKEN cDNA F630007L15 gene	6.8612	6.51259	6.15537	8.26873	6.16799	6.06395	6.20938e-05	0.103331	0.448643	0.687495	0.0914267	0.00103635	2.20479	0.71567	0.104043	0.138201	0.797257	No		No		No		No		No		No		No		No		No		No		No		No		No		No		No
6896794	XR_107479	Gm19507	predicted gene, 19507	7.44464	7.71345	8.06584	9.26422	7.12739	7.47663	6.23029e-05	0.530621	0.236827	0.0303887	0.589213	0.00334482	1.78759	0.251191	-0.34924	0.885396	-0.0319834	No		No		No		No		No		No		No		No		No		No		No		No		No		No		No
6970529	AK140352	Tead1	TEA domain family member 1	7.8993	8.21846	7.18349	7.14527	8.36285	8.75519	6.39338e-05	0.198634	-0.536723	0.00916795	-1.5717	0.0071066	-1.60992	0.29377	-0.39234	0.0685091	-0.85589	No		No		No		No		No		No		No		No		No		No		No		No		No		No		No
6764243	NM_172648	Ifi205	interferon activated gene 205	6.63323	6.8066	7.59418	8.03863	6.35921	6.91259	6.69037e-05	0.745812	-0.105993	0.00113241	0.681587	0.00068003	1.12604	0.0022767	-0.553387	0.23532	-0.279367	No		No		No		No		No		No		No		No		No		No		No		No		No		No		No
6822477	NM_183187	Fam107a	family with sequence similarity 107, member A	7.26098	7.33608	8.23361	6.94947	7.38862	8.25722	6.91157e-05	0.0172806	-0.921143	0.831127	-0.0236066	0.00039829	-1.30775	0.00358556	-0.8686	0.0109712	-0.996237	No		No		No		No		No		No		No		No		No		No		No		No		No		No		No
7003081	NM_031999	Gpr137b	G protein-coupled receptor 137B	6.67189	6.86619	7.15521	8.06794	6.75042	6.87804	7.04048e-05	0.964111	-0.0118534	0.251305	0.27717	0.00683224	1.18989	0.500686	-0.127627	0.315899	-0.206153	No		No		No		No		No		No		No		No		No		No		No		No		No		No		No
6998882	NM_010859	Myl3	myosin, light polypeptide 3	9.71501	10.0413	9.52188	8.80031	10.0566	10.2967	7.05971e-05	0.417006	-0.255444	0.0195853	-0.774813	0.00166619	-1.49639	0.327423	-0.240127	0.066589	-0.581687	No		No		No		No		No		No		No		No		No		No		No		No		No		No		No
6767554	AK006428	1700027J07Rik	RIKEN cDNA 1700027J07 gene	6.75617	6.60063	7.64881	6.03864	6.75095	7.13805	7.31785e-05	0.0901277	-0.537417	0.0507946	0.51076	0.0053229	-1.09941	0.121226	-0.387097	0.207926	-0.38188	No		No		No		No		No		No		No		No		No		No		No		No		No		No		No
6830035	AK048870	LOC497254	uncharacterized LOC497254	3.65946	3.43307	3.78799	6.4699	3.52044	3.48347	7.38081e-05	0.931445	-0.0504033	0.593015	0.304517	0.00297669	2.98643	0.951279	0.0369699	0.730542	0.175983	No		No		No		No		No		No		No		No		No		No		No		No		No		No		No
6908488	NM_001080818	Cdc14a	CDC14 cell division cycle 14A	8.47812	8.77898	8.82988	8.27314	9.25031	9.35167	8.52674e-05	0.0224436	-0.57269	0.015106	-0.521797	0.00159943	-1.07854	0.534336	-0.101363	0.00845361	-0.87355	No		No		No		No		No		No		No		No		No		No		No		No		No		No		No
6878739	NM_011784	Aplnr	apelin receptor	9.51213	8.96585	8.02639	9.80438	9.29093	8.63833	8.57679e-05	0.39637	0.327523	0.0772103	-0.611937	0.0107268	1.16605	0.105792	0.6526	0.0330961	0.873796	No		No		No		No		No		No		No		No		No		No		No		No		No		No		No
6995479	AK009126	2310003N18Rik	RIKEN cDNA 2310003N18 gene	6.68756	6.40177	6.34581	7.21451	6.28766	6.17213	9.09267e-05	0.0662719	0.229643	0.28587	0.17368	3.16027e-05	1.04238	0.421361	0.115534	0.0143411	0.51543	No		No		No		No		No		No		No		No		No		No		No		No		No		No		No
6764272	NM_001170853	Mndal	myeloid nuclear differentiation antigen like	7.8297	8.34444	7.51234	9.24583	7.73848	7.72236	9.31911e-05	0.122221	0.622077	0.56135	-0.21002	0.00565944	1.52347	0.953287	0.0161231	0.698682	0.10734	No		No		No		No		No		No		No		No		No		No		No		No		No		No		No
6872878	NM_016854	Ppp1r3c	protein phosphatase 1, regulatory (inhibitor) subunit 3C	9.53988	9.59689	11.0753	9.15097	9.83369	10.505	9.35113e-05	0.00544921	-0.90814	0.00277382	0.570233	0.00325782	-1.35406	0.0138368	-0.671347	0.0548287	-0.96515	No		No		No		No		No		No		No		No		No		No		No		No		No		No		No
6964390	NM_001029872	Itgad	integrin, alpha D	5.9966	5.96575	5.75417	6.93582	5.73221	5.63425	9.38239e-05	0.177734	0.331497	0.579	0.119913	0.00145621	1.30157	0.712303	0.0979567	0.119448	0.36235	No		No		No		No		No		No		No		No		No		No		No		No		Yes	8	No		No
6957244	NM_010595	Kcna1	potassium voltage-gated channel, shaker-related subfamily, member 1	7.7498	7.74704	6.81265	6.50221	7.48512	7.94702	9.69477e-05	0.392437	-0.199987	0.000747113	-1.13437	0.00333811	-1.44481	0.0188798	-0.461903	0.21834	-0.197227	No		No		No		No		No		No		No		No		No		No		No		No		No		No		No
6899719	NM_011797	Car14	carbonic anhydrase 14	5.7083	5.60801	7.04642	5.25572	6.227	6.37402	0.000103381	0.00663736	-0.76601	0.0116164	0.672403	0.0110599	-1.1183	0.385012	-0.14702	0.123058	-0.665717	No		No		No		No		No		No		No		No		No		No		No		No		No		No		No
7003252	NM_001029930	Gm5796	predicted gene 5796	13.2477	12.5483	12.7473	13.5575	12.7164	12.4942	0.000107462	0.801086	0.0541334	0.173311	0.253067	2.95872e-05	1.0633	0.0383903	0.2222	0.00235125	0.7535	No		No		No		No		No		No		No		No		No		No		No		No		No		No		No
6776760	AK045415	B230114P17Rik	RIKEN cDNA B230114P17 gene	7.48499	7.81498	7.61849	6.96981	7.95057	8.04948	0.000124899	0.0425543	-0.234497	0.00419801	-0.430987	0.00109134	-1.07967	0.501156	-0.0989099	0.0492906	-0.564487	No		No		No		No		No		No		No		No		No		No		No		No		No		No		No
7005751	NR_033388	Gm3002	alpha-takusan pseudogene	7.66297	7.92134	6.92734	8.74132	7.48539	7.54227	0.00012642	0.201218	0.379077	0.12234	-0.61493	0.00682428	1.19906	0.852567	-0.0568733	0.670223	0.120707	No		No		No		No		No		No		No		No		No		No		No		No		No		No		No
7004309	ENSMUST00000107984	4930578G10Rik	RIKEN cDNA 4930578G10 gene	7.67681	7.58332	8.60184	7.01867	8.3739	8.41389	0.000130999	0.0197884	-0.830573	0.504112	0.187947	0.000255944	-1.39522	0.773582	-0.0399968	0.0105096	-0.73708	No		No		No		No		No		No		No		No		No		No		No		No		No		No		No
6878406	NM_177843	Gm14461	predicted gene 14461	4.37874	4.36763	4.31484	5.50882	4.51124	4.4243	0.000131709	0.753536	-0.0566667	0.644115	-0.109453	0.00332395	1.08452	0.610982	0.08694	0.858925	-0.0455565	No		No		No		No		No		No		No		No		No		No		No		No		No		No		No
6868106	ENSMUST00000163078	Ms4a6b	membrane-spanning 4-domains, subfamily A, member 6B	4.21775	3.9935	4.9766	6.99781	3.41214	4.09471	0.000134779	0.832478	-0.101206	0.295065	0.881897	0.00312046	2.90311	0.270654	-0.682563	0.788343	0.12304	No		No		No		No		No		No		No		No		No		No		No		No		No		No		No
6888440	XR_107158	Gm19286	predicted gene, 19286	6.48341	7.2748	5.40125	7.38178	4.60799	4.69959	0.000147131	0.006983	2.57521	0.362913	0.70166	0.00451171	2.68219	0.87275	-0.0916001	0.0345394	1.78382	No		No		No		No		No		No		No		No		No		No		No		No		No		No		No
6817803	NM_176920	Lrtm1	leucine-rich repeats and transmembrane domains 1	8.16273	7.59892	8.96457	8.91694	7.67711	7.54907	0.000149329	0.855541	0.0498466	0.0141898	1.4155	0.00822527	1.36786	0.720216	0.128033	0.0895202	0.61366	No		No		No		No		No		No		No		No		No		No		No		No		No		No		No
6811368	NM_175688	A530099J19Rik	RIKEN cDNA A530099J19 gene	5.10059	5.07739	5.09744	5.85088	4.83151	4.84506	0.000151494	0.176009	0.232333	0.0419337	0.252383	0.00293723	1.00583	0.919349	-0.01355	0.032906	0.255533	No		No		No		No		No		No		No		No		No		No		No		No		No		No		No
6793663	AK043920	Kcnf1	potassium voltage-gated channel, subfamily F, member 1	6.50868	6.42682	7.76826	5.73716	7.25374	7.64622	0.000151901	0.0108497	-1.21939	0.684604	0.122043	0.011578	-1.90906	0.196961	-0.392473	0.00610402	-1.13754	No		No		No		No		No		No		No		No		No		No		No		No		No		No		No
6810166	NM_152804	Plk2	polo-like kinase 2	6.67491	6.63841	6.29841	7.45897	6.53812	6.33422	0.000152549	0.222788	0.304193	0.776036	-0.0358067	0.00058065	1.12475	0.182513	0.203903	0.0358872	0.34069	No		No		No		No		No		No		No		No		No		No		No		No		No		No		No
6845025	NM_028973	Lrrc15	leucine rich repeat containing 15	4.89416	4.39748	4.8471	5.55804	4.26455	4.41756	0.0001595	0.932843	-0.0200834	0.0768645	0.429543	0.00331659	1.14048	0.593194	-0.15301	0.05168	0.476603	No		No		No		No		No		No		No		No		No		No		No		No		No		No		No
7009076	NM_011089	Pira2	paired-Ig-like receptor A2	3.47418	3.4507	3.11074	5.84654	2.75957	2.86242	0.000160591	0.0663094	0.588283	0.100138	0.248317	0.00659528	2.98412	0.594598	-0.10285	0.259607	0.61176	No		No		No		No		No		No		No		No		No		No		No		No		No		No		No
6960390	NM_172418	Mamstr	MEF2 activating motif and SAP domain containing transcriptional regulator	8.81673	8.55015	8.86508	9.4674	8.84199	8.25005	0.0001657	0.113816	0.300107	0.00391643	0.615033	0.000327613	1.21736	0.0113127	0.591943	0.0580341	0.566683	No		No		No		No		No		No		No		No		Yes	18	No		No		No		No		No		No
7015128	XR_106062	Gm19528	predicted gene, 19528	6.67549	6.76966	6.7938	7.99261	6.65254	6.77064	0.000167878	0.996893	-0.000980059	0.923442	0.0231568	0.0125681	1.22197	0.656465	-0.118097	0.729727	-0.0951498	No		No		No		No		No		No		No		No		No		No		No		No		No		No		No
6820227	XR_106869	Itm2b	integral membrane protein 2B	5.22531	6.14624	6.55285	7.20211	5.77548	5.70369	0.000179748	0.319566	0.442553	0.0849093	0.84916	0.0157791	1.49842	0.857682	0.0717866	0.333924	-0.47838	No		No		No		No		No		No		No		No		No		No		No		No		No		No		No
6844426	NM_183390	Klhl6	kelch-like 6	6.10048	6.08922	5.98149	6.70115	5.84809	5.61467	0.000194101	0.0443109	0.474553	0.0759655	0.366823	0.00243046	1.08648	0.097755	0.23342	0.0166598	0.485807	No		No		No		No		No		No		No		No		No		No		No		Yes	68	No		No		No
6907221	BC132471	Ciart	circadian associated repressor of transcription	7.57787	7.73554	7.50768	6.97165	7.48596	8.72901	0.00020437	0.0501752	-0.993467	0.0021955	-1.22133	0.000615037	-1.75736	0.00343099	-1.24305	0.00681636	-1.15114	No		No		No		No		No		No		No		No		No		No		No		No		No		No		No
6990533	AK020809	A930005C09Rik	RIKEN cDNA A930005C09 gene	6.08031	6.62609	6.20695	4.98501	6.08028	6.16273	0.000205131	0.0283294	0.463353	0.832877	0.0442168	0.000979091	-1.17773	0.762697	-0.0824498	0.765761	-0.0824199	No		No		No		No		No		No		No		No		No		No		No		No		No		No		No
6956185	NM_011089	Pira2	paired-Ig-like receptor A2	3.23983	3.40995	3.66296	6.03204	2.59717	2.65819	0.000220002	0.328046	0.751753	0.0690382	1.00476	0.000117702	3.37385	0.750305	-0.0610233	0.201191	0.581637	No		No		No		No		No		No		No		No		No		No		No		No		No		No		No
6897603	XM_003086296	Gm19817	predicted gene, 19817	6.94602	7.09273	6.89157	8.33995	6.45413	6.4511	0.000223846	0.111811	0.641623	0.10101	0.44047	0.000301102	1.88885	0.987687	0.00302998	0.169276	0.49492	No		No		No		No		No		No		No		No		No		No		No		No		No		No		No
6811528	NM_178192	Hist1h4a	histone cluster 1, H4a	8.04968	8.17097	7.68499	9.07811	8.13544	7.9064	0.000225585	0.130733	0.26457	0.461941	-0.22141	0.000255986	1.17171	0.0758995	0.22904	0.489966	0.143283	No		No		No		No		No		No		No		No		No		Yes	60	No		No		No		No		No
6824980	NM_029492	Zdhhc20	zinc finger, DHHC domain containing 20	6.86085	7.16385	7.43641	8.05224	7.01765	6.86648	0.000243336	0.263505	0.29737	0.0720713	0.569927	0.00635458	1.18576	0.526775	0.151173	0.981131	-0.00562684	No		No		No		No		No		No		No		No		No		No		No		No		No		No		No
7008427	NM_033616	Csprs	component of Sp100-rs	4.3196	3.91366	3.57563	5.14954	4.24302	3.71756	0.000244286	0.474229	0.1961	0.505367	-0.14193	0.00060594	1.43199	0.120149	0.52546	0.0343444	0.602043	No		No		No		No		No		No		No		No		No		No		No		No		No		No		No
7003042	NR_033388	Gm3002	alpha-takusan pseudogene	6.93203	7.22257	6.58115	8.22401	6.59477	6.63585	0.000264474	0.190298	0.58672	0.892038	-0.0547001	0.0108725	1.58816	0.919227	-0.04108	0.435414	0.296187	No		No		No		No		No		No		No		No		No		No		No		No		No		No		No
7008665	NM_001164727	Gm10406	predicted gene 10406	5.91768	5.71991	4.94227	6.54073	5.04829	5.37914	0.000283417	0.271186	0.34077	0.231479	-0.43687	0.0048054	1.16159	0.09992	-0.33085	0.0570698	0.538537	No		No		No		No		No		No		No		No		No		No		No		No		No		No		No
7002211	AF241256	Snord116	small nucleolar RNA, C/D box 116	3.74691	3.70882	4.09979	5.92645	3.34371	3.80857	0.000305936	0.850322	-0.0997467	0.44528	0.291217	0.00737837	2.11788	0.229843	-0.464863	0.895816	-0.0616632	No		No		No		No		No		No		No		No		No		No		No		No		No		No		No
6984339	NM_007954	Ces1c	carboxylesterase 1C	6.57431	6.7258	7.15813	5.31925	7.20749	7.03444	0.000308397	0.49526	-0.308633	0.614017	0.123697	0.00203774	-1.71519	0.536989	0.173054	0.134428	-0.460123	No		No		No		No		No		No		No		No		No		No		No		No		No		No		No
7005651	ENSMUST00000098484	4930579C12Rik	RIKEN cDNA 4930579C12 gene	13.1981	12.5469	12.7757	13.5072	12.7233	12.4784	0.000334487	0.75938	0.0685336	0.154322	0.2973	0.000127225	1.02887	0.0546567	0.244933	0.00652502	0.719734	No		No		No		No		No		No		No		No		No		No		No		No		No		No		No
6763912	NM_001013382	Lrrc52	leucine rich repeat containing 52	7.27907	7.09959	7.37367	6.29034	7.61411	7.54106	0.000339893	0.0922342	-0.441463	0.474122	-0.16739	0.00205958	-1.25072	0.70775	0.07305	0.186595	-0.261983	No		No		No		No		No		No		No		No		No		No		No		No		No		No		No
6789539	ENSMUST00000108500	Smtnl2	smoothelin-like 2	8.55328	8.62602	8.525	7.05666	8.61498	8.21838	0.00034524	0.284748	0.407647	0.36719	0.30662	0.0270787	-1.16172	0.264489	0.3966	0.302621	0.334907	No		No		No		No		No		No		No		No		No		No		No		No		No		No		No
6946140	U42384	Dfna5	deafness, autosomal dominant 5 (human)	8.05651	8.05862	8.2888	7.6291	8.80338	8.63068	0.000361386	0.0326305	-0.572067	0.0273346	-0.341883	0.00238039	-1.00158	0.376668	0.1727	0.0254787	-0.574174	No		No		No		Yes	20	No		No		No		No		No		No		No		No		No		No		No
6872198	AK145685	2410080I02Rik	RIKEN cDNA 2410080I02 gene	5.84248	5.68041	5.01992	5.53203	6.06258	6.53641	0.000397969	0.0137152	-0.855997	0.0013866	-1.51649	0.00938915	-1.00438	0.127617	-0.473827	0.0306503	-0.69393	No		No		No		No		No		No		No		No		No		No		No		No		No		No		No
6760284	AK154187	F630007L15Rik	RIKEN cDNA F630007L15 gene	8.23666	7.89113	7.40603	9.12682	7.73819	7.53293	0.000406239	0.0461763	0.3582	0.476494	-0.1269	0.000552904	1.5939	0.579621	0.205263	0.080693	0.703733	No		No		No		No		No		No		No		No		No		No		No		No		No		No		No
6910307	XR_107565	Gm20292	predicted gene, 20292	8.01941	8.34521	8.58081	7.35066	8.49446	8.45444	0.000457595	0.592048	-0.109233	0.51996	0.126367	0.00496511	-1.10378	0.866721	0.0400168	0.212501	-0.435037	No		No		No		No		No		No		No		No		No		No		No		No		No		No		No
6966984	NM_010240	Ftl1	ferritin light chain 1	8.47229	8.4976	8.19302	9.12997	8.18998	8.06532	0.000462836	0.0359976	0.43228	0.484778	0.1277	0.00283137	1.06465	0.648428	0.124663	0.0544254	0.40697	No		No		No		No		No		No		No		No		No		No		No		No		No		No		No
6889814	NM_177652	Ryr3	ryanodine receptor 3	5.38546	5.03415	5.42949	6.05515	5.0619	4.98009	0.000467278	0.244063	0.0540633	0.0865813	0.449403	0.000368253	1.07506	0.443704	0.0818132	0.100793	0.405373	No		No		No		No		No		No		No		No		No		No		No		No		No		No		No
7002225	AK154187	F630007L15Rik	RIKEN cDNA F630007L15 gene	8.01828	7.63603	7.17479	9.02516	7.2701	7.1089	0.00047583	0.0246766	0.527127	0.781143	0.0658898	0.000287948	1.91626	0.70381	0.161197	0.0428953	0.909376	No		No		No		No		No		No		No		No		No		No		No		No		No		No		No
6903359	DQ055451	Gm5150	predicted gene 5150	5.22995	4.77595	4.83592	6.15564	4.67159	5.05164	0.000483216	0.19507	-0.27569	0.24257	-0.21572	0.00705188	1.104	0.221713	-0.380057	0.537441	0.17831	No		No		No		No		No		No		No		No		No		No		No		No		No		No		No
6774348	AK085995	D830039M14Rik	RIKEN cDNA D830039M14 gene	6.43617	6.42126	6.97682	5.01534	6.96448	6.5011	0.000499155	0.700884	-0.07984	0.01447	0.475717	0.00246622	-1.48576	0.122819	0.463377	0.883203	-0.0649266	No		No		No		No		No		No		No		No		No		No		No		No		No		No		No
6753700	NM_020025	B3galt2	UDP-Gal:betaGlcNAc beta 1,3-galactosyltransferase, polypeptide 2	6.89967	7.17561	6.88628	7.90924	6.59632	6.6942	0.000502002	0.0751014	0.48141	0.458641	0.19208	0.00323192	1.21504	0.701462	-0.0978869	0.482243	0.205467	No		No		No		No		No		No		No		No		No		No		No		No		No		No		No
6811537	NM_001195421	Hist1h4m	histone cluster 1, H4m	7.6276	7.94781	7.74714	7.93696	6.67492	6.71863	0.000525926	0.0103497	1.22918	0.00605746	1.02851	0.0103484	1.21833	0.876187	-0.0437101	0.0254818	0.90897	No		No		No		No		No		No		No		No		No		Yes	70	No		No		No		No		No
6831719	NM_001163621	Apol6	apolipoprotein L 6	7.94522	8.09377	7.52289	6.60922	8.05201	8.32525	0.000542504	0.263526	-0.231484	0.00622017	-0.802357	0.00161377	-1.71603	0.323865	-0.273244	0.30838	-0.380027	No		No		No		No		No		No		No		No		No		No		No		No		No		No		No
6819913	ENSMUST00000071522	Gm10032	predicted gene 10032	5.62324	5.70845	6.31974	4.89911	6.0843	5.98924	0.000558643	0.35884	-0.28079	0.349677	0.330503	0.0122222	-1.09013	0.745209	0.09506	0.251046	-0.365997	No		No		No		No		No		No		No		No		No		No		No		No		No		No		No
6993018	NM_028202	Klhl40	kelch-like 40	9.96628	9.83136	10.3614	10.5926	9.56758	9.27775	0.000568773	0.0116	0.55361	0.0050998	1.08365	0.00232398	1.31481	0.330522	0.289823	0.0110889	0.68853	No		No		No		No		No		No		No		No		Yes	19	No		No		No		No		No		No
6774339	NM_001081127	Adamts14	a disintegrin-like and metallopeptidase (reprolysin type) with thrombospondin type 1 motif, 14	6.55895	5.84007	6.08174	7.68666	5.40742	6.08829	0.000579484	0.519273	-0.248223	0.979722	-0.00655651	0.000935334	1.59837	0.180314	-0.680877	0.168495	0.470657	No		No		No		No		No		No		No		No		No		No		No		No		No		No		No
7012338	NM_001163539	5430427O19Rik	RIKEN cDNA 5430427O19 gene	4.90897	5.01778	4.84768	6.24373	4.31876	4.86735	0.000606071	0.451677	0.150423	0.924314	-0.0196735	0.00863161	1.37638	0.158992	-0.548593	0.90353	0.0416164	No		No		No		No		No		No		No		No		No		No		No		No		No		No		No
7004372	NM_009567	Zfp93	zinc finger protein 93	7.30016	7.33661	7.3251	6.498	7.23601	7.50049	0.000613626	0.395727	-0.16388	0.36042	-0.175397	0.0183261	-1.00249	0.192113	-0.26448	0.300099	-0.200337	No		No		No		No		No		No		No		No		No		No		No		No		No		No		No
6962889	AK004571	1200003I10Rik	RIKEN cDNA 1200003I10 gene	4.76121	4.55063	4.55492	5.76364	4.47334	4.24084	0.000704593	0.301484	0.309797	0.367113	0.31408	0.0100171	1.5228	0.449793	0.232507	0.108439	0.520377	No		No		No		No		No		No		No		No		No		No		No		No		No		No		No
7006542	NR_002860	A130040M12Rik	RIKEN cDNA A130040M12 gene	8.61924	8.7458	8.86362	9.56513	8.37476	8.34885	0.000717181	0.285212	0.39695	0.0836365	0.514767	0.00318155	1.21628	0.894753	0.0259066	0.217157	0.270383	No		No		No		No		No		No		No		No		No		No		No		No		No		No		No
6962740	AK020195	8030425K09Rik	RIKEN cDNA 8030425K09 gene	5.86285	5.74823	5.38187	6.7825	5.79377	5.48932	0.000741373	0.23082	0.25891	0.624807	-0.107447	0.00732027	1.29318	0.322573	0.30445	0.154636	0.37353	No		No		No		No		No		No		No		No		No		No		No		No		No		No		No
6892958	ENSMUST00000103094	Acot8	acyl-CoA thioesterase 8	6.87932	6.58896	5.77862	5.35035	6.71595	6.43272	0.000750058	0.424476	0.156243	0.079058	-0.654096	0.0249597	-1.08236	0.25033	0.28323	0.0283628	0.4466	No		No		No		No		No		No		No		No		No		No		No		No		No		No		No
6918454	NM_027285	Znf41-ps	ZNF41, pseudogene	3.71657	3.81706	4.03987	4.85533	3.49121	3.76129	0.000760828	0.866117	0.0557768	0.455287	0.278583	0.0237622	1.09404	0.422939	-0.270077	0.887563	-0.04472	No		No		No		No		No		No		No		No		No		No		No		No		No		No		No
6762967	NM_021400	Prg4	proteoglycan 4 (megakaryocyte stimulating factor, articular superficial zone protein)	8.54523	8.42173	8.33463	8.80449	7.60118	7.76543	0.000800049	0.0329698	0.656307	0.0121118	0.569203	0.00238544	1.03906	0.336805	-0.164247	0.0694928	0.779804	No		No		No		No		No		No		No		No		No		Yes	71	No		Yes	91	No		No		No
6972362	NR_001461	Kcnq1ot1	KCNQ1 overlapping transcript 1	3.93195	3.4104	4.89501	4.92893	3.79013	3.90525	0.000814819	0.0321562	-0.49485	0.00134691	0.989767	0.0320559	1.02368	0.629674	-0.115117	0.929799	0.0267036	No		No		No		No		No		No		No		No		No		No		No		No		No		No		No
6796055	AK138302	Syt16	synaptotagmin XVI	4.89488	4.49847	4.39579	4.44184	5.18999	5.49478	0.000991672	0.00131711	-0.996303	0.000391561	-1.09899	0.00361996	-1.05294	0.0161673	-0.304787	0.119266	-0.599894	No		No		No		No		No		No		No		No		No		No		No		No		No		No		No
6956712	NM_080639	Timp4	tissue inhibitor of metalloproteinase 4	8.58972	8.7675	8.19285	7.77614	8.63385	9.08103	0.00104736	0.315017	-0.31353	0.000103377	-0.888177	0.000440603	-1.30489	0.0913876	-0.447173	0.0224073	-0.491307	No		No		No		No		No		No		No		No		No		No		No		No		No		No		No
7002333	NM_177260	Tmem154	transmembrane protein 154	4.31812	4.15607	3.62581	4.83263	3.74009	3.78531	0.00107297	0.20063	0.370763	0.413813	-0.159503	0.0209795	1.04732	0.820914	-0.0452232	0.0821625	0.532813	No		No		No		No		No		No		No		No		No		No		No		No		No		No		No
7006770	BC040222	1200015M12Rik	RIKEN cDNA 1200015M12 gene	4.81361	5.98711	5.71477	6.69414	4.73031	5.11631	0.00109504	0.201451	0.8708	0.288237	0.59846	0.0333525	1.57783	0.468248	-0.386	0.568763	-0.3027	No		No		No		No		No		No		No		No		No		No		No		No		No		No		No
6760082	AK089619	F830005D05Rik	RIKEN cDNA F830005D05 gene	5.31111	5.70785	5.78081	6.71746	5.34453	5.51774	0.00121217	0.48113	0.190117	0.279958	0.263073	0.00450038	1.19972	0.582813	-0.17321	0.539474	-0.20663	No		No		No		No		No		No		No		No		No		No		No		No		No		No		No
6926912	NM_001039554	Angptl7	angiopoietin-like 7	8.5573	9.08036	9.72223	8.20161	9.2241	9.80995	0.00123084	0.00211016	-0.729583	0.590745	-0.0877199	0.000732441	-1.60833	0.0763283	-0.585847	0.0487755	-1.25265	No		No		No		No		No		No		No		No		No		No		No		No		No		No		No
6787917	BC066104	9930111J21Rik2	RIKEN cDNA 9930111J21 gene 2	7.85376	8.34734	8.10285	9.17876	7.9605	7.97179	0.00128609	0.333461	0.37555	0.712239	0.131053	0.0235864	1.20697	0.977245	-0.0112966	0.743287	-0.118037	No		No		No		No		No		No		No		No		No		No		No		No		No		No		No
6849551	BC096647	E230001N04Rik	RIKEN cDNA E230001N04 gene	6.36753	6.49305	7.88543	6.17265	7.31407	8.02557	0.00131227	0.015759	-1.53252	0.638248	-0.140143	0.00649777	-1.85293	0.244693	-0.7115	0.00926333	-1.65805	No		No		No		No		No		No		No		No		No		No		No		No		No		No		No
6784845	NM_008425	Kcnj2	potassium inwardly-rectifying channel, subfamily J, member 2	9.35222	9.57446	9.53387	8.91421	9.77593	9.92683	0.00133764	0.127692	-0.35237	0.00372975	-0.392967	0.000374315	-1.01262	0.267482	-0.150903	0.0332272	-0.57461	No		No		No		No		No		No		No		No		No		No		No		No		No		No		No
6961892	AK005859	1700011D18Rik	RIKEN cDNA 1700011D18 gene	5.72907	5.45541	5.36646	4.94551	6.0867	5.94956	0.00138113	0.0861196	-0.49415	0.0627344	-0.583103	0.00894838	-1.00405	0.616462	0.13714	0.493704	-0.220493	No		No		No		No		No		No		No		No		No		No		No		No		No		No		No
6965115	NM_021282	Cyp2e1	cytochrome P450, family 2, subfamily e, polypeptide 1	8.01412	7.75427	7.34423	6.89311	8.33534	8.03846	0.00141495	0.475987	-0.28419	0.0526671	-0.694237	0.00509129	-1.14535	0.270203	0.296876	0.919987	-0.0243403	No		No		No		No		No		No		No		No		No		No		No		No		No		No		No
6912969	AK053483	B230220N19Rik	RIKEN cDNA B230220N19 gene	8.34806	8.27726	9.0832	7.77283	9.15357	9.22908	0.00143708	0.027058	-0.951827	0.649583	-0.14588	0.00822063	-1.45626	0.835282	-0.0755138	0.0561333	-0.88102	No		No		No		No		No		No		No		No		No		No		No		No		No		No		No
6892036	NM_019949	Ube2l6	ubiquitin-conjugating enzyme E2L 6	6.35232	6.86667	6.12242	7.40656	5.81767	6.21551	0.00143811	0.0874831	0.651157	0.74555	-0.0930967	0.00102284	1.19104	0.284496	-0.397843	0.519802	0.136806	No		No		No		No		No		No		No		No		No		No		No		No		No		No		No
6781553	NM_001029936	Specc1	sperm antigen with calponin homology and coiled-coil domains 1	5.39431	5.85277	5.23028	7.09875	5.34118	5.66297	0.00171794	0.650563	0.189803	0.259739	-0.43269	0.00582853	1.43579	0.490909	-0.321783	0.432525	-0.268653	No		No		No		No		No		No		No		No		No		No		No		No		No		No		No
6776758	AK045415	B230114P17Rik	RIKEN cDNA B230114P17 gene	7.56222	7.55249	7.51074	6.82777	7.66577	7.96135	0.00195366	0.184341	-0.408857	0.0816566	-0.450607	0.00700443	-1.13358	0.210634	-0.29558	0.192486	-0.399127	No		No		No		No		No		No		No		No		No		No		No		No		No		No		No
6898281	AK039653	A330078L11Rik	RIKEN cDNA A330078L11 gene	6.84186	7.53114	7.31522	6.71632	7.70599	7.72602	0.00222575	0.0109907	-0.194877	0.137896	-0.4108	5.33806e-05	-1.0097	0.92571	-0.02003	0.0238857	-0.88416	No		No		No		No		No		No		No		No		No		No		No		No		No		No		No
7012292	AK041714	A630031M23Rik	Riken cDNA A630031M23 gene	7.16952	7.23579	7.16332	8.12912	7.21651	6.85422	0.00230544	0.270565	0.381577	0.306812	0.309107	0.00659969	1.2749	0.276983	0.36229	0.300621	0.315307	No		No		No		No		No		No		No		No		No		No		No		No		No		No		No
7006739	NM_001039239	Zfp808	zinc finger protein 80	5.4442	5.76992	6.1642	6.84979	5.55537	5.71971	0.00239827	0.742621	0.0502067	0.0632621	0.444487	0.000778383	1.13008	0.457571	-0.164343	0.529582	-0.275513	No		No		No		No		No		No		No		No		No		No		No		No		No		No		No
6759015	AK010009	2310061L18Rik	RIKEN cDNA 2310061L18 gene	5.92613	6.30953	6.3697	4.93884	6.49055	6.48931	0.00240613	0.306069	-0.179777	0.583753	-0.119603	0.0214161	-1.55046	0.995354	0.00124311	0.147741	-0.563173	No		No		No		No		No		No		No		No		No		No		No		No		No		No		No
6932719	AK052608	D630004D15Rik	RIKEN cDNA D630004D15 gene	6.24277	6.13446	5.34179	4.8403	6.36901	6.23091	0.00245978	0.81652	-0.0964499	0.0685351	-0.88912	0.0411544	-1.39061	0.716801	0.1381	0.972889	0.0118567	No		No		No		No		No		No		No		No		No		No		No		No		No		No		No
6973353	AK142304	Usp29	ubiquitin specific peptidase 29	4.50093	4.24274	4.83499	5.32559	4.3557	4.04689	0.00248084	0.585156	0.195847	0.0654815	0.788103	0.0112577	1.2787	0.410581	0.308807	0.231987	0.45404	No		No		No		No		No		No		No		No		No		No		No		No		No		No		No
6954268	NM_019455	Hpgds	hematopoietic prostaglandin D synthase	4.85603	4.58391	5.43387	6.1237	4.14334	4.44946	0.00249253	0.778749	0.134443	0.115613	0.984403	0.0344431	1.67424	0.564853	-0.306123	0.418544	0.406567	No		No		No		No		No		No		No		No		No		No		No		No		No		No		No
6973045	NM_177887	Tmem150b	transmembrane protein 150B	3.91371	3.66707	3.52498	4.69468	3.14121	3.49611	0.00261352	0.646784	0.170967	0.91979	0.02887	0.0298378	1.19857	0.288816	-0.354897	0.227955	0.417607	No		No		No		No		No		No		No		No		No		No		No		No		No		No		No
7003605	NM_007895	Ear2	eosinophil-associated, ribonuclease A family, member 2	4.91227	4.969	4.46073	5.64732	4.23358	4.55636	0.00270832	0.203289	0.412647	0.791295	-0.0956233	0.0169844	1.09096	0.396203	-0.32278	0.365883	0.355913	No		No		No		No		No		No		No		No		No		No		No		No		No		No		No
6793664	AK043920	Kcnf1	potassium voltage-gated channel, subfamily F, member 1	5.76639	5.571	6.1178	4.74377	6.33036	5.8956	0.00274498	0.0902225	-0.3246	0.401107	0.222197	0.0300363	-1.15183	0.0759152	0.43476	0.676215	-0.129206	No		No		No		No		No		No		No		No		No		No		No		No		No		No		No
6865137	NM_183123	Spinkl	serine protease inhibitor, Kazal type-like	3.61604	3.60994	4.1513	3.24385	3.99476	4.24787	0.00277296	0.0301699	-0.637927	0.41508	-0.0965699	0.000677082	-1.00402	0.421665	-0.253103	0.0180359	-0.63183	No		No		No		No		No		No		No		No		No		No		No		No		No		No		No
6805244	XM_003085849	Gm19658	predicted gene, 19658	7.13347	6.95439	7.01018	7.84697	6.96228	6.80033	0.00285392	0.598097	0.15406	0.411698	0.209857	0.0115338	1.04664	0.515867	0.161953	0.171435	0.33314	No		No		No		No		No		No		No		No		No		No		No		No		No		No		No
6918468	AK038044	Gm13238	carnitine deficiency-associated gene expressed in ventricle 3 pseudogene	3.35286	3.54642	3.73174	5.63878	3.48379	3.85338	0.00288091	0.687075	-0.30696	0.857373	-0.121643	0.0373007	1.7854	0.56227	-0.369587	0.440211	-0.500523	No		No		No		No		No		No		No		No		No		No		No		No		No		No		No
6797989	AK141773	1110006E14Rik	RIKEN cDNA 1110006E14 gene	6.4849	7.24053	7.28714	8.43587	6.88021	6.77211	0.00291484	0.181877	0.46842	0.138461	0.515037	0.00979849	1.66377	0.745257	0.108103	0.627414	-0.287203	No		No		No		No		No		No		No		No		No		No		No		No		No		No		No
7003569	NM_029288	Gm10413	predicted gene 10413	5.44569	5.51609	6.21463	7.02007	5.23129	5.29882	0.00292253	0.625973	0.21727	0.0661253	0.915807	0.000131232	1.72124	0.835717	-0.0675333	0.512302	0.146863	No		No		No		No		No		No		No		No		No		No		No		No		No		No		No
6912970	AK042700	B230220N19Rik	RIKEN cDNA B230220N19 gene	6.28763	6.59588	7.02818	5.78917	7.29196	6.801	0.00314964	0.608379	-0.20512	0.516082	0.22718	0.0158431	-1.01184	0.107488	0.490953	0.0918357	-0.513377	No		No		No		No		No		No		No		No		No		No		No		No		No		No		No
7008458	NM_011739	Ywhaq	tyrosine 3-monooxygenase/tryptophan 5-monooxygenase activation protein, theta polypeptide	7.72599	8.5852	8.38767	9.20643	8.06549	7.95691	0.00317342	0.142731	0.628297	0.323141	0.430764	0.042215	1.24952	0.76829	0.108583	0.533175	-0.23092	No		No		No		No		No		No		No		No		No		No		No		No		No		No		No
6833278	NM_021530	Slc4a8	solute carrier family 4 (anion exchanger), member 8	6.22564	5.77841	5.41236	4.76568	6.34604	6.45851	0.00317687	0.00900422	-0.680097	0.0318067	-1.04615	0.00772052	-1.69283	0.714647	-0.11247	0.514179	-0.23287	No		No		No		No		No		No		No		No		No		No		No		No		No		No		No
6831001	NR_029414	Gsdmcl-ps	gasdermin C-like, pseudogene	6.21522	5.47531	4.88164	4.95073	5.71638	5.96392	0.00325278	0.165764	-0.488613	0.0418332	-1.08228	0.0383971	-1.01319	0.412476	-0.247543	0.460344	0.251303	No		No		No		No		No		No		No		No		No		No		No		No		No		No		No
6876754	AK037541	5830407E08Rik	RIKEN cDNA 5830407E08 gene	4.91713	4.96062	4.7481	6.26798	4.83545	4.51638	0.00340146	0.282588	0.44424	0.517858	0.231727	0.00371066	1.75161	0.285803	0.319073	0.226571	0.400753	No		No		No		No		No		No		No		No		No		No		No		No		No		No		No
6792469	AK086771	D930050J11	uncharacterized D930050J11	6.37559	6.3608	6.34911	7.08509	5.91603	5.824	0.00344023	0.172017	0.536807	0.172091	0.52511	0.0164148	1.2611	0.816003	0.0920367	0.171855	0.55159	No		No		No		No		No		No		No		No		No		No		No		No		No		No		No
6809259	NM_001166065	Gcnt4	glucosaminyl (N-acetyl) transferase 4, core 2 (beta-1,6-N-acetylglucosaminyltransferase)	5.10251	5.27266	5.09934	6.24161	4.88766	5.12681	0.00351464	0.568032	0.145853	0.927179	-0.0274733	0.00370287	1.1148	0.420716	-0.23915	0.929993	-0.0243034	No		No		No		No		No		No		No		No		No		No		No		No		No		No		No
6991020	AK017009	4933431K14Rik	RIKEN cDNA 4933431K14 gene	5.13617	5.07178	5.51105	4.45268	5.05933	5.49975	0.00374518	0.0378732	-0.427963	0.878717	0.0113002	0.00452097	-1.04707	0.0223006	-0.440413	0.260557	-0.363576	No		No		No		No		No		No		No		No		No		No		No		No		No		No		No
6764008	NM_022563	Ddr2	discoidin domain receptor family, member 2	6.46263	6.31471	6.84673	7.09756	6.33929	6.05721	0.00408902	0.286738	0.2575	0.0241357	0.789523	0.02003	1.04035	0.296234	0.28208	0.156261	0.405423	No		No		No		No		No		Yes	35	No		No		No		No		No		No		No		No		No
6906986	XR_106900	LOC100505062	hypothetical LOC100505062	8.0275	7.93777	8.08777	8.90662	7.87846	7.86582	0.00433838	0.834145	0.0719566	0.575919	0.22195	0.0368056	1.0408	0.970771	0.01264	0.648718	0.16168	No		No		No		No		No		No		No		No		No		No		No		No		No		No		No
6794297	NM_021524	Nampt	nicotinamide phosphoribosyltransferase	6.23984	6.72176	6.88443	5.66851	6.78839	7.15534	0.004479	0.0560287	-0.433583	0.433961	-0.270917	0.0230976	-1.48683	0.108144	-0.366953	0.00514443	-0.915503	No		No		No		No		No		No		No		No		No		No		No		No		No		No		No
7015405	NM_018832	Magix	MAGI family member, X-linked	6.11056	6.52867	6.06138	4.88118	6.65994	6.72876	0.00453022	0.46486	-0.200087	0.0946719	-0.66738	0.0149734	-1.84758	0.794149	-0.0688133	0.301094	-0.6182	No		No		No		No		No		No		No		No		No		No		No		No		No		No		No
6926835	NM_001127189	Gm13157	predicted gene 13157	5.57586	5.9462	6.2361	7.1143	5.52721	5.46862	0.00485004	0.359965	0.477583	0.12506	0.76748	0.0112247	1.64568	0.900965	0.0585899	0.809132	0.107243	No		No		No		No		No		No		No		No		No		No		No		No		No		No		No
6999100	NM_019922	Crtap	cartilage associated protein	6.53945	6.39616	6.82055	7.29162	6.57707	6.14217	0.0050771	0.0533378	0.253993	0.00987064	0.67838	0.0150484	1.14945	0.0546088	0.434897	0.0861787	0.39728	No		No		No		No		No		No		No		No		No		No		No		No		No		No		No
6906985	XR_106900	LOC100505062	hypothetical LOC100505062	6.50226	7.11882	7.73965	8.06186	6.59878	6.9333	0.0054965	0.66545	0.185513	0.111555	0.806343	0.0466863	1.12856	0.586961	-0.334527	0.408881	-0.431043	No		No		No		No		No		No		No		No		No		No		No		No		No		No		No
7003051	AF241256	Snord116	small nucleolar RNA, C/D box 116	5.53368	5.58562	5.6092	6.53187	5.46412	5.14734	0.00561575	0.0540715	0.43828	0.0609096	0.46186	0.000412202	1.38453	0.287608	0.316773	0.320241	0.386337	No		No		No		No		No		No		No		No		No		No		No		No		No		No		No
6855980	NM_001163630	Satb1	special AT-rich sequence binding protein 1	6.24664	6.42021	6.24438	5.42558	6.55957	6.48937	0.00574478	0.810836	-0.0691667	0.393293	-0.244997	0.0300702	-1.06379	0.805378	0.0702001	0.418112	-0.242736	No		No		No		No		No		No		No		No		No		Yes	75	No		No		Yes	70	No		No
6912971	AK042700	B230220N19Rik	RIKEN cDNA B230220N19 gene	7.70832	7.90224	8.29937	7.10352	8.61599	8.49603	0.00666402	0.0243622	-0.593783	0.44727	-0.196657	0.00634974	-1.39251	0.682437	0.119963	0.106863	-0.787703	No		No		No		No		No		No		No		No		No		No		No		No		No		No		No
6887843	AK037443	C130023C23Rik	Riken cDNA C130023C23 gene	6.09646	6.10089	5.69123	6.80138	5.99555	5.50421	0.00688353	0.0455392	0.596677	0.683297	0.187017	0.00303325	1.29717	0.0790527	0.49134	0.0770184	0.592247	No		No		No		No		No		No		No		No		No		No		No		No		No		No		No
6999993	NM_201645	Ugt1a1	UDP glucuronosyltransferase 1 family, polypeptide A1	4.54034	4.27036	4.90878	5.33566	4.54995	4.2743	0.0071549	0.978191	-0.00394328	0.00553606	0.63448	0.000477074	1.06136	0.220742	0.275643	0.509696	0.26604	No		No		No		No		No		No		No		No		No		No		No		No		No		No		No
6888755	XR_104693	Gm17281	predicted gene, 17281	4.39598	5.21853	5.41667	4.37648	5.36071	5.64206	0.00849071	0.00885052	-0.423533	0.106921	-0.225393	0.00957237	-1.26558	0.503567	-0.28135	0.0169755	-1.24608	No		No		No		No		No		No		No		No		No		No		No		No		No		No		No
7006101	BC066104	9930111J21Rik2	RIKEN cDNA 9930111J21 gene 2	3.65576	4.63737	4.30714	5.22495	3.36791	3.89188	0.00883606	0.189241	0.745487	0.424484	0.41526	0.0318833	1.33307	0.189153	-0.523967	0.64551	-0.236123	No		No		No		No		No		No		No		No		No		No		No		No		No		No		No
6852502	AK143604	F420015M19Rik	RIKEN cDNA F420015M19 gene	5.8622	5.39268	5.50671	6.90652	5.31496	5.52193	0.00905281	0.764218	-0.129247	0.971642	-0.0152198	0.0314845	1.38459	0.710173	-0.20697	0.492641	0.340277	No		No		No		No		No		No		No		No		No		No		No		No		No		No		No
6884443	AK020843	A930010G16Rik	RIKEN cDNA A930010G16 gene	5.73168	6.53703	6.39251	5.38014	5.98104	6.39576	0.00908848	0.696501	0.14127	0.993238	-0.0032533	0.0333148	-1.01562	0.382822	-0.414723	0.12338	-0.664077	No		No		No		No		No		No		No		No		No		No		No		No		No		No		No
6747450	NR_002860	A130040M12Rik	RIKEN cDNA A130040M12 gene	6.77263	7.02262	6.8179	7.70516	6.51694	6.35603	0.00919349	0.203626	0.666593	0.17978	0.461873	0.0103752	1.34913	0.548176	0.16091	0.157678	0.416607	No		No		No		No		No		No		No		No		No		No		No		No		No		No		No
[truncated: 29 more columns]
